# Supplementary material for: Alternative splicing associated with cancer stemness in kidney renal clear cell carcinoma
Source: BMC Cancer. 2021 Jun 15;21:703. doi: 10.1186/s12885-021-08470-8 (PMC8204412; doi:10.1186/s12885-021-08470-8)
Supplement: Supplementary file 2 — Additional file 2. [file 12885_2021_8470_MOESM2_ESM.xlsx]

## Sheet: Supplementary Table 1
Supplementary Table 1 | KIRC-associated alternative splicing events
symbol	as_id	splice_type	exons	from_exon	to_exon	novel_splice	pct_with_values	psi_range	std_psi	TCGA.A3.3358.01	TCGA.A3.3387.01	TCGA.B0.5691.01	TCGA.B0.5694.01	TCGA.B0.5696.01	TCGA.B0.5697.01	TCGA.B0.5699.01	TCGA.B0.5703.01	TCGA.B0.5705.01	TCGA.B0.5706.01	TCGA.B0.5712.01	TCGA.B2.5641.01	TCGA.B8.4619.01	TCGA.B8.4620.01	TCGA.B8.4622.01	TCGA.B8.5549.01	TCGA.CJ.5678.01	TCGA.CJ.6030.01	TCGA.CJ.6033.01	TCGA.CW.5584.01	TCGA.CW.5585.01	TCGA.CW.5587.01	TCGA.CW.5591.01	TCGA.CW.6087.01	TCGA.CW.6088.01	TCGA.CZ.4863.01	TCGA.CZ.4864.01	TCGA.CZ.5451.01	TCGA.CZ.5452.01	TCGA.CZ.5454.01	TCGA.CZ.5456.01	TCGA.CZ.5467.01	TCGA.CZ.5469.01	TCGA.CZ.5470.01	TCGA.CZ.5984.01	TCGA.CZ.5985.01	TCGA.CZ.5986.01	TCGA.CZ.5988.01	TCGA.CZ.5989.01	TCGA.A3.3358.11
ATAD3A	175	AP	2	null	null	0	0.9785	0.8177	0.1815	0.0599	0.0599	0.1031	0.6912	0.4898	0.0579	0.075	0.0544	0.1422	0.4713	0.6024	0.1854	0.0448	0.1325	0.5148	0.3788	0.4476	0.0498	0.0351	0.0674	0.192	0	0.1106	0.0331	0.0691	0.0184	0.0766	0	0.1588	0.0642	0.3045	0.0407	0.158	0.0365	0.1154	0.0838	0.11336	0.10199	0.09262	0.0427
NADK	226	AP	8	null	null	0	0.9917	0.7986	0.1307	0.1225	0.1438	0.0392	0.279	0	0.0802	0.1531	0.0822	0.0385	0.0358	0.2879	0.056	0.3724	0.07	0.074	0.052	0.0807	0.0107	0.0574	0	0.1217	0.018	0.0798	0.0326	0.175	0.1133	0.0768	0.0563	0.0684	0.0203	0.0543	0.0278	0.0617	0.1162	0.1205	0.1172	0.1116	0.4035	0.1963	0.3463
NADK	228	AP	1	null	null	0	0.9917	0.8729	0.2159	0.5247	0.5821	0.4412	0.2636	0.3386	0.7007	0.3734	0.0421	0.62	0.6592	0.2211	0.6453	0.0673	0.731	0.6366	0.4795	0.537	0.7387	0.4937	0.4744	0.3114	0.7936	0.175	0.8531	0.3897	0.6796	0.7472	0.3987	0.6933	0.8729	0.6202	0.3202	0.2369	0.6306	0.6707	0.7508	0.7497	0.3098	0.8037	0.1861
C1orf86	244	AP	1	null	null	0	0.9802	1	0.169	0.4984	0.5054	0.0598	0.3229	0.2875	0.1581	0.2924	0.0187	0.1494	0.2761	0.4882	0.4619	0.1726	0.4988	0.2225	0.0503	0.1339	0.2654	0.3555	0.0856	0.0511	0.3441	0.0649	0.3056	0.2115	0.0958	0.1417	0.0663	0.0804	0.2279	0.4142	0.0821	0.0337	0.1009	0.0919	0.2634	0.41189	1	0.530022	0.0308
PLCH2	273	AT	22.3	null	null	0	0.9785	0.7126	0.132	0.259	0.2191	0.1457	0.2615	0.129	0.1295	0.1274	0.3043	0.1391	0.2849	0.153	0.0617	0.5251	0.1935	0.1952	0.0557	0.1269	0.2206	0.2636	0.0696	0.146	0.2431	0.0633	0.2526	0.1821	0.2434	0.4122	0.1098	0.2089	0	0.1752	0	0.2139	0.2532	0.2721	0.3619	0.5107	0.19788	0.1408	0.1869
ARHGEF16	310	AP	7	null	null	0	0.8793	0.876	0.1615	0.4049	0.1622	0.34	0.5924	0.2084	0.3262	0.438	0.4271	0.3323	0.32409	0.3753	0.343	0.23215	0.3255	0.2793	0.4048	0.28789	0.28751	0.2495	0.0654	0.3205	0.3859	0.1832	0.28395	0.469	0.2681	0.3982	0.4894	0.3233	0.5073	0.6468	0.4005	0.2567	0.2157	0.384	0.4183	0.3577	0.3034	0.31895	0.2283
KCNAB2	361	AP	3	null	null	0	0.9653	1	0.2547	0.9262	0.9068	0.5364	0.5429	0.5318	0.8063	0.8928	0.9057	0.8454	0.6622	0.3916	0.8751	0.8606	0.7726	0.764	0.7892	0.5385	0.8898	0.8053	0.7633	0.5538	0.9492	0.3134	0.9012	0.7443	0.8649	0.8943	0.8421	0.8865	0.8864	0.7739	0.7004	0.753	0.8872	0.7859	0.9133	0.9345	0.5484	0.77725	0.0143
KCNAB2	362	AP	7	null	null	0	0.9653	0.9888	0.2606	0	0.0057	0.3393	0.3211	0.296	0.0589	0	0	0.0535	0	0.545	0	0	0	0.1256	0.0157	0.1998	0.0155	0	0	0.1233	0	0.5784	0	0	0	0.0099	0.0451	0	0	0	0	0	0.0215	0.1371	0.0035	0	0	0.048425	0.9769
MTOR	649	AP	39.1	null	null	0	0.8017	1	0.2714	0.2086	0.2248	0.0954	0.26655	0.10448	0.2086	0.2352	0.2352	0.0421	0.10244	0.6641	0.045	0.4203	0.6641	0.28351	0.0521	0.2398	0.3157	0.4799	0.0301	0.1309	0.086	0.0512	0.178	0.09	0.5026	0.2601	0	0.26937	0.07905	0.1495	0.2086	0.3723	0.6402	0.2086	0.086	0.2834	0.14523	0.493257	0.2552
ARHGEF10L	858	AP	10	null	null	0	0.914	0.9258	0.1633	0.4373	0.4225	0.1652	0.3479	0.1575	0.3144	0.3019	0.1547	0.1809	0.354	0.0216	0.2417	0	0.1367	0.2925	0.4777	0.27595	0.5562	0.2992	0.2863	0.1019	0.2483	0.0817	0.4446	0.1131	0.3581	0.2765	0.1752	0.4355	0.4184	0.3479	0.0362	0.283211	0.2679	0.3026	0.4772	0.0893	0.36849	0.331412	0.0833
ARHGEF10L	862	ES	18	17	19	0	0.9736	0.905	0.2076	0.3252	0.2681	0.3097	0.3981	0.1872	0.1008	0.3049	0.0725	0.1317	0.2557	0.4865	0.4725	0.2165	0.3704	0.2356	0.0216	0.1094	0.2438	0.3847	0.0725	0.2298	0.1419	0.3948	0.1859	0.3065	0.22	0.0542	0.2649	0.3867	0.1108	0.2534	0.0589	0.413	0.1803	0.3854	0.5001	0.1155	0.4473	0.306871	0.6274
UBR4	872	AP	74.1	null	null	0	1	0.989	0.115	0.1351	0.0591	0.1759	0.0908	0.0792	0.0828	0.0657	0.1894	0.1767	0.0834	0.1128	0.0545	0.2991	0.1558	0.1177	0.0941	0.1571	0.1262	0.1192	0.0494	0.1479	0.0942	0.1963	0.0934	0.1547	0.1582	0.1974	0.1339	0.0911	0.011	0.0314	0.1198	0.1576	0.0667	0.0529	0.0766	0.17	0.1434	0.2058	0.4219
UBR4	875	AP	103.1	null	null	0	1	0.958	0.2338	0.622	0.8419	0.1153	0.8045	0.8252	0.7052	0.8114	0.2808	0.1449	0.3168	0.7032	0.5764	0.1515	0.6116	0.6323	0.3156	0.7215	0.5281	0.6084	0.7401	0.3823	0.1035	0.0736	0.4997	0.2706	0.19	0.1784	0.2897	0.3076	0.958	0.778	0.2978	0.4581	0.7342	0.8248	0.6874	0.1435	0.5726	0.4265	0.114
UBR4	877	AP	1	null	null	0	1	0.7633	0.1782	0.0359	0.0439	0.5402	0.0632	0.06	0.1285	0.0808	0.1456	0.5222	0.438	0.042	0.3151	0.2619	0.0455	0.0542	0.4412	0.1083	0.1681	0.0227	0.1581	0.3017	0.6093	0.6741	0.3469	0.4063	0.2913	0.1696	0.3812	0.0775	0.0286	0.1532	0.3775	0.0129	0.0609	0.0905	0.1753	0.3721	0.1596	0.1622	0.4336
VWA5B1	924	AT	24	null	null	0	0.9983	0.7877	0.162	0.0445	0	0.2014	0	0	0	0	0	0.0736	0	0	0.0835	0.4669	0.0132	0	0	0	0.0171	0	0.0403	0	0.109	0.3999	0	0.0086	0.1686	0.0501	0	0	0	0	0	0.021	0.0473	0.0363	0	0	0	0	0.4185
ECE1	964	AP	4.1	null	null	0	0.9884	0.744	0.12	0.414	0.463	0.2629	0.4032	0.4426	0.183	0.3413	0.1805	0.3142	0.3159	0.3133	0.209	0.1331	0.2731	0.3973	0.3215	0.3421	0.4311	0.3153	0.3195	0.3779	0.2021	0.2208	0.0759	0.4193	0.2028	0.2621	0.4144	0.2479	0.4533	0.3735	0.3716	0.284	0.2817	0.3509	0.3909	0.5723	0.6095	0.40662	0.1059
RAP1GAP	992	ES	22.1	21	22.4	0	0.9438	0.3702	0.0745	0.1684	0.0133	0.053	0.0509	0.0781	0.0327	0.0453	0.1192	0.1451	0	0.0548	0.0327	0.0755	0.0087	0.0554	0.1397	0.0327	0.0432	0.0362	0.1397	0.1039	0.0594	0.1169	0.0726	0.0527	0.1644	0.1883	0.1133	0.0327	0.041	0.003	0.1421	0.1192	0.0116	0.0539	0.0263	0.0997	0	0.0451444	0.2737
MAN1C1	1192	AP	4	null	null	0	1	0.8903	0.2352	0.8129	0.7089	0.2779	0.6266	0.6587	0.7379	0.7683	0.5995	0.6359	0.7981	0.9094	0.5434	0.1586	0.798	0.8606	0.6179	0.8922	0.6494	0.7719	0.6082	0.3737	0.6612	0.2217	0.4823	0.6718	0.8192	0.8084	0.6592	0.7626	0.6293	0.4506	0.5992	0.8327	0.7459	0.7694	0.7832	0.9003	0.9209	1	0.28
MAN1C1	1193	AP	1	null	null	0	1	0.8903	0.2352	0.1871	0.2911	0.7221	0.3734	0.3413	0.2621	0.2317	0.4005	0.3641	0.2019	0.0906	0.4566	0.8414	0.202	0.1394	0.3821	0.1078	0.3506	0.2281	0.3918	0.6263	0.3388	0.7783	0.5177	0.3282	0.1808	0.1916	0.3408	0.2374	0.3707	0.5494	0.4008	0.1673	0.2541	0.2306	0.2168	0.0997	0.0791	0	0.72
RPS6KA1	1280	AP	1	null	null	0	0.9785	1	0.2295	0.2199	0.1391	0.2283	0.316	0.3706	0.2193	0.4419	0.2399	0.2126	0.2668	0.7496	0.2073	0.8701	0.2003	0.2749	0.2116	0.3232	0.0873	0.3346	0.4639	0.5471	0.1049	0.7539	0.1402	0.3817	0.277	0.1147	0.4732	0.2448	0.1945	0.2231	0.287	0.7574	0.1915	0.2691	0.2627	0.4876	0.7311	0.3839	0.8162
RPS6KA1	1281	AP	7	null	null	0	0.9785	0.8773	0.1745	0.4807	0.285	0.3257	0.2997	0.2943	0.3004	0.2941	0.605	0.3063	0.6252	0.0715	0.3531	0	0.3228	0.3664	0.3854	0.5175	0.3671	0.55	0.1676	0.1115	0.4951	0.1243	0.4489	0.2477	0.4745	0.5223	0.3244	0.5254	0.3803	0.3674	0.2632	0.2426	0.3385	0.3324	0.3456	0.1125	0.1024	0	0.0515
RPS6KA1	1282	AP	5	null	null	0	0.9785	0.6975	0.1367	0.2939	0.513	0.3937	0.3353	0.3196	0.4705	0.25	0.1551	0.4582	0.0836	0.0825	0.4146	0	0.3886	0.3587	0.3497	0.1592	0.5272	0.1154	0.357	0.2787	0.3999	0.1051	0.3985	0.3233	0.2433	0.3444	0.1671	0.2245	0.3978	0.4004	0.4499	0	0.47	0.3598	0.3151	0.371	0.1051	0.5516	0.0396
EPB41	1410	ES	16:17:18	15	19.1	0	0.881	0.6711	0.1217	0	0	0.0834	0	0.0543	0	0.0097	0	0.0117	0.1133	0.1942	0.0257	0.3767	0.0141	0.0551	0.0809	0.0548889	0.0435	0.2187	0.0955	0	0.012	0.2473	0.0057	0	0.0405	0.0707	0	0.0312	0.0935	0.009	0.0218	0.0552444	0	0.0612	0.0088	0.0644	0	0.0493	0.1909
EPB41	1411	ES	16:18:00	15	19.1	0	0.8959	1	0.1585	0.0645	0	0	0	0	0	0.025	0	0.0345	0	0	0.0956	0.6065	0.1227	0.0251	0	0.187938	0.0443	0	0.0539	0	0	0.112	0.1058	0.1168	0.0509	0	0.1546	0.1081	0	0	0	0.3509	0	0.097	0.0232	0.0632	0	0.1415	0
EPB41	1412	ES	18	15	19.1	0	0.9273	1	0.1982	0.1642	0.1405	0	0.5428	0.3137	0.3043	0.1937	0.09	0.2656	0.0803	0.4135	0.2693	0.726	0.1914	0.1371	0.1411	0.3725	0.1114	0	0.2392	0.3725	0.1601	0.5085	0.2905	0.3924	0.1014	0.1049	0.259	0.356	0.182	0.0661	0.1259	0.4916	0.2007	0.3625	0.2161	0.1238	0.3464	0.2804	0.3054
SERINC2	1471	AP	4	null	null	0	0.995	0.965	0.1042	0.3164	0.2619	0.0879	0.2562	0.1254	0.0833	0.1813	0.1639	0.1241	0.146	0.2095	0.1404	0.1039	0.3315	0.2621	0.2219	0.2219	0.1811	0.1004	0.1207	0.1196	0.1442	0.029	0.023	0.1855	0.1247	0.2574	0.127	0.0248	0.159	0.198	0.1115	0.1799	0.1113	0.1977	0.1796	0.9111	0.965	0.31145	0.0481
LCK	1579	AP	2	null	null	0	0.876	1	0.1884	0.0111	0.0189	0	0	0	0	0	0	0	0	0	0	0.18461	0	0	0	0	0	0	0	0	0	0	0.0036	0	0	0	0	0	0	0	0	0	0	0	0	0	0.0406	0.0302167	0.3225
FNDC5	1641	AT	6.2	null	null	0	0.9769	0.9028	0.1935	0.3189	0.6735	0.4311	0	0	0	0	0	0	0.14811	0.6262	0.14079	0.1728	0.2885	0.2748	0.1384	0	0.1034	0.3543	0	0.3232	0.3392	0	0.2571	0.3624	0.3797	0.5233	0	0.3254	0.1327	0.0765	0	0.239	0.1373	0.2343	0.249	0.19827	0.249	0	0.0494
CLSPN	1730	AT	25	null	null	0	1	0.6934	0.1585	0.1659	0.3931	0.3366	0.1854	0.237	0.4631	0.3216	0.3366	0.2996	0.5048	0.3439	0.5475	0.2542	0.2716	0.1739	0.3429	0	0.5122	0.4176	0.3773	0.3666	0.4492	0.2328	0.6833	0.4648	0.4918	0.3407	0.4929	0.34	0.3317	0.2803	0.3948	0.1966	0.3751	0.526	0.4636	0.2955	0.6319	0.4537	0
MACF1	1872	AP	11	null	null	0	0.8413	1	0.1592	0.0358	0.0901	0.1527	0	0.15217	0.1783	0.3031	0.1418	0.24	0	0.0722	0.0798	0.8513	0.0369	0.0686	0	0.08795	0.0243	0.1568	0	0.4172	0.24	0.0861	0.0198	0.2645	0.1137	0.0439	0.3229	0.0989	0.1926	0.0737	0.0817	0.0869429	0.0768	0.0777	0.0586	0.3488	0.045	0.0664	0.31345
FOXJ3	2065	AP	14.1	null	null	0	0.9934	0.7716	0.1764	0.6013	0.3397	0.1576	0.2266	0.0593	0.2278	0.0683	0.0688	0.0547	0.287	0.2712	0.1518	0.198	0.4829	0.2423	0.054	0.0283	0.264	0.3094	0.1018	0.1861	0.1468	0	0.0796	0.363	0.3055	0.2642	0.1901	0.3083	0.1971	0.1907	0.1767	0.2171	0.1944	0.0802	0.3086	0.2294	0.0637	0.7615	0.0148
RNF220	2553	AP	3	null	null	0	0.9967	0.7051	0.117	0.0695	0.0872	0.0477	0.1442	0.1022	0	0.1231	0	0.0182	0	0.1478	0.0847	0	0.3682	0.1595	0	0.0736	0.1863	0.1942	0.1493	0.0128	0.0412	0	0.0701	0.1347	0	0.015	0.0759	0.0121	0.1789	0.1497	0.2427	0.0428	0.0788	0.3154	0.024	0.3509	0.1271	0.1393	0
SCP2	3045	ES	12	11	13	0	1	0.9201	0.1695	0.4112	0.4284	0.2715	0.4191	0.2897	0.4064	0.2972	0.3898	0.2488	0.329	0.3147	0.2866	0.2024	0.3375	0.2811	0.2617	0.5606	0.3764	0.4872	0.3214	0.2901	0.2425	0.3133	0.5687	0.2378	0.3366	0.1768	0.2291	0.5015	0.2992	0.3961	0.2763	0.8378	0.5051	0.2032	0.1919	0.2229	0.3384	0.2662	0.1213
ACOT11	3145	AT	18	null	null	0	1	0.9148	0.1763	0.4925	0.4454	0.2736	0.1963	0.2305	0.3582	0.4671	0.2153	0.4885	0.2472	0.3211	0.4054	0.2627	0.5742	0.5152	0.3268	0.2235	0.2742	0.284	0.297	0.2044	0.2833	0.1139	0.2737	0.4072	0.7236	0.6641	0.4503	0.4838	0.2632	0.2437	0.3049	0.3137	0.2584	0.4524	0.3997	0.2961	0.2107	0.7483	0.1186
FGGY	3208	AP	2	null	null	0	0.9653	0.7258	0.1223	0.0603	0.0324	0.0646	0	0.0159	0.0592	0	0	0.2276	0.0903	0.2093	0.0299	0	0.014	0.0345	0.0771	0.1089	0.1229	0	0.0836	0.2776	0.334	0.1053	0.0348	0.0854	0.2169	0.15	0.0579	0.0703	0.0098	0	0.0616	0	0.1623	0.0621	0.2457	0.1716	0.0854	0.3462	0.3216
PDE4B	3302	AP	11	null	null	0	0.9587	0.6202	0.0767	0.0296	0.0079	0.0606	0.0679	0	0	0	0.0273	0	0.049	0	0.0465	0	0.0515	0.0149	0.0215	0	0.0227	0.0155	0.0394	0	0.0135	0.0415	0.0149	0.0212	0.016	0	0.0173	0.0478	0.0137	0	0.0104	0.05713	0.0334	0	0.0606	0.0145	0.0085	0.0635	0.0334
SRSF11	3387	ES	5:6.1:6.2:6.3:6.4	4.2	6.5	0	0.9967	1	0.2117	0.2089	0.2125	0.1466	0.2538	0.0402	0.1311	0.148	0.0782	0.0944	0.0768	0.1681	0.0908	0.1637	0.2353	0.3289	0.0478	0.0604	0.1053	0.2594	0.0745	0.2002	0.1001	0.0487	0.129	0.1967	0.2721	0.4639	0.1695	0.2531	0.0564	0.076	0.1674	0.7961	0.3863	0.1941	0.1463	0.0634	0.06	0.7933	0.0949
HS2ST1	3692	AT	6.2	null	null	0	1	0.4738	0.0596	0.0616	0.0648	0.0695	0.0941	0.092	0.1322	0.0931	0.1165	0.0444	0.0992	0.2166	0.0499	0.0951	0.0526	0.0484	0.0398	0.1085	0.0692	0.0703	0.0893	0.119	0.0592	0.0902	0.0877	0.0471	0.0723	0.0779	0.0835	0.0803	0.0346	0.038	0.0544	0.0788	0.1428	0.0436	0.0702	0.0654	0.0821	0.0572	0.2002
BCAR3	3793	AP	11	null	null	0	0.9636	0.9549	0.2189	0.112	0.1712	0.1186	0.4478	0.1066	0.4859	0.5008	0.1519	0.1142	0.4676	0.2192	0.3618	0.0326	0.0577	0.661	0.3142	0	0.2215	0.1873	0.2271	0.2267	0.1058	0.2199	0.1958	0.3041	0.1537	0.1616	0.2295	0.2507	0.1349	0.1202	0.0854	0.296063	0.2113	0.3994	0.8663	0.509	0.6346	0.6176	0.5918
BCAR3	3795	AP	8	null	null	0	0.9636	1	0.2502	0.7922	0.6054	0.7547	0.5166	0.84	0.217	0.4447	0.573	0.8121	0.3306	0.7648	0.2559	0.9262	0.7247	0.2625	0.5553	1	0.5059	0.5297	0.6526	0.6945	0.8089	0.342	0.1385	0.6021	0.713	0.6952	0.5838	0.2955	0.798	0	0.322	0.41248	0.5977	0.3873	0.078	0.4319	0.2056	0.3202	0.2354
DENND2D	4141	AP	2	null	null	0	0.9934	0.9254	0.2158	0.6172	0.6374	0.6614	0.6562	0.4861	0.6916	0.3589	0.8304	0.6929	0.6927	0.4216	0.5843	0.2447	0.5212	0.5855	0.6952	0.6005	0.74	0.3118	0.2904	0.3455	0.7406	0.1666	0.8929	0.3181	0.5783	0.6566	0.5481	0.6723	0.5877	0.474	0.2718	0.1992	0.5633	0.581	0.5424	0.7413	0.6833	0.752	0.1772
SLC16A1	4265	AT	5.2	null	null	0	1	0.9341	0.1082	0.1989	0.1821	0.1127	0.1477	0.0752	0.1611	0.2487	0.0995	0.1377	0.0768	0.1057	0.1132	0.331	0.1215	0.2041	0.1024	0.1418	0.1036	0.0538	0.1217	0.1042	0.0979	0.1438	0.155	0.1309	0.1613	0.2596	0.1263	0.1382	0.0795	0.0895	0.0985	0.1008	0.1226	0.124	0.1261	0.1495	0.082	0.0471	0.2693
GPR89A	7317	ES	3	1	4	0	0.9736	0.5591	0.0978	0.1657	0.2	0.339	0.1053	0.0444	0.1654	0.2048	0.1386	0.125	0.0571	0.1224	0.086	0.1322	0.0488	0.1573	0.1176	0	0.4	0	0.1176	0.1366	0.1909	0.1724	0.0838	0.1322	0.2979	0.1959	0.1112	0.1	0.093	0.1017	0.0662	0	0.0597	0.0377	0.3008	0.0833	0.1972	0.1474	0.3467
FMO5	7367	AT	11	null	null	0	1	0.7583	0.1513	0.2291	0.3675	0.1372	0.1752	0.257	0.2234	0.1473	0.2007	0.6351	0.1361	0.1716	0.1538	0.1972	0.2867	0.3354	0.0969	0.1275	0.3212	0.1074	0.1638	0.1667	0.0399	0.1561	0.1683	0.64	0.3511	0.364	0.5163	0.2397	0.1943	0.2385	0.1802	0.1485	0.4591	0.0626	0.1327	0.4043	0.1727	0.0631	0.0217
PRPF3	7468	ES	4	3	5	0	0.9835	0.8898	0.1814	0.5745	0.4369	0.3088	0.3877	0.1763	0.2382	0.4992	0.3888	0.4526	0.2928	0.528	0.3286	0.4158	0.5401	0.4347	0.1897	0.30102	0.5241	0.3531	0.1402	0.3389	0.3286	0.0817	0.109	0.4433	0.3239	0.5662	0.3483	0.4263	0.3245	0.34	0.37	0.4848	0.3045	0.3161	0.4512	0.4613	0.3587	0.4492	0.227
S100A2	7717	AP	2	null	null	0	0.9917	0.6694	0.126	0.0672	0.0523	0.0595	0.0665	0.2757	0.0764	0.1011	0	0.13454	0.0541	0.3026	0.0826	0.0249	0.0707	0.0477	0.1307	0.1247	0.2494	0.0322	0.2609	0.4285	0.4646	0.0106	0.0716	0.1584	0.365	0.2733	0	0.0653	0.032	0	0.1757	0.0528	0.2246	0.0791	0.1284	0	0.0461	0.14436	0.0123
SLC50A1	7940	AP	1	null	null	0	1	0.4942	0.0866	0.206	0.2884	0.1025	0.0795	0.1549	0.1656	0.2604	0.1539	0.1566	0.1661	0.1757	0.1548	0.0763	0.4741	0.2572	0.1586	0.1803	0.1819	0.2449	0.1584	0.1321	0.1315	0.154	0.2126	0.2771	0.2268	0.1784	0.0967	0.1605	0.3317	0.368	0.1259	0.2825	0.1886	0.325	0.1586	0.1867	0.3439	0.3641	0.092
PYHIN1	8390	AT	10	null	null	0	1	0.8824	0.1944	0.5161	0.36	0.6723	0.661	0.6116	0.5844	0.6	0.6679	0.5483	0.6098	0.4865	0.7024	0.1343	0.1462	0.4024	0.6364	0.8088	0.7076	0.62	0.3803	0.3982	0.7872	0.45	0.7597	0.3996	0.647	0.5177	0.6475	0.6357	0.5702	0.5625	0.2258	0.5245	0.6221	0.5468	0.4541	0.4142	0.5888	0.8258	0.0657
UAP1	8751	ES	9.2	8	10	0	0.995	0.8642	0.1805	0.3618	0.3917	0.3592	0.2912	0.4208	0.3721	0.0353	0.1702	0.1305	0.1054	0.2585	0.5708	0.5729	0.3143	0.449	0.321	0.0417	0.2161	0.3654	0.1501	0.2393	0.145	0.268	0.2167	0.4492	0.0681	0.1893	0.2896	0.1265	0.4301	0.1686	0.3157	0.482	0.0821	0.2763	0.233	0.1431	0.6338	0.236	0.3188
RASAL2	9074	AP	4	null	null	0	0.9686	0.8462	0.1746	0	0	0.1134	0	0.2157	0	0	0	0	0	0	0	0.1571	0	0	0	0	0	0	0.0269	0	0	0.141	0	0	0	0	0	0	0	0	0	0	0	0	0	0	0	0.1181	0.4074
ABL2	9101	AP	1	null	null	0	0.838	1	0.221	0.0676	0.0632	0.0492	0.1716	0.19665	0.1716	0.58	0.4203	0.4317	0.2283	0.20225	0.2716	0.1716	0.0506	0.1345	0.1422	0.2164	0.0585	0.0269	0.2272	0.3412	0.5541	0.6744	0.0983	0.1654	0.3258	0.3152	0.1207	1	0.0738	0.0742	0.105	0	0.3833	0.0559	0.0646	0.0559	0.0055	0.142329	0.416586
GLUL	9148	AD	1.3:1.4	1.2	2	0	0.9901	1	0.2605	0.5476	0.4517	0.1193	0.3017	0.0481	0.2127	0.201	0.1789	0.0498	0.4942	0.2009	0.1941	0.4649	0.7307	0.6182	0.1525	0.2889	0.373	0.6173	0.1112	0.0868	0.155	0.1223	0.3406	0.132	0.3631	0.3902	0.15	0.4907	0.3343	0.3639	0.2094	0.6727	0.3771	0.273	0.3375	0.1313	0.4175	0.5181	0.2089
LAMC2	9169	AT	22.2	null	null	0	1	0.9043	0.2072	0.3676	0.2774	0.1045	0.2057	0.1373	0.0467	0.321	0.2692	0.8068	0.0447	0.2071	0.1629	0.1236	0.394	0.5859	0.3549	0.1992	0.0973	0.0899	0.2821	0.574	0.1201	0.0659	0.0382	0.2616	0.1712	0.2863	0.5674	0.2893	0.1463	0.4243	0.1768	0.0396	0.2709	0.0966	0.1083	0.3324	0.0993	0.0684	0.1832
COLGALT2	9202	AT	13	null	null	0	1	0.9507	0.2101	0.2755	0.2738	0.064	0.4715	0.4831	0.0759	0.0609	0.1616	0.2809	0.2998	0.498	0	0	0.0108	0.0462	0.3251	0.4907	0.0361	0.6018	0.2983	0.7367	0.469	0.0795	0.0309	0.2674	0.1152	0.1893	0.309	0.3518	0.2278	0.0478	0.4009	0.0298	0.1364	0.0863	0.398	0.2923	0.0609	0.178	0.0994
LRRN2	9485	AP	1	null	null	0	0.9967	0.8848	0.201	0	0.1297	0.1971	0.0995	0.387	0	0.0984	0.2016	0.0973	0.49	0	0.1343	0.2587	0	0	0	0	0	0.0973	0	0	0	0.8414	0.0942	0.2276	0.0571	0	0	0.072	0	0	0.2733	0	0	0	0.2032	0.0783	0	0	0.4875
NFASC	9507	ES	30:32.1:32.2:33:34	29.1	35	0	0.805	1	0.2069	0.1159	0.5284	0.3634	0.4983	0.1494	0.3493	0.6326	0.5258	0.617	0.40351	0.30771	0.1691	0.699	0.3046	0.6133	0.36033	0.293222	0.1835	0.6328	0.5616	0.4652	0.5094	0.1052	0.5638	0.8723	0.6722	0.6155	0.364133	0.35376	0.6608	0.4592	0.6257	0.225	0.3207	0.1293	0.0657	0.4538	0.4364	0.363133	0.2645
RASSF5	9585	AP	1	null	null	0	0.9636	0.8042	0.1225	0.0347	0.0117	0.1147	0.0513	0.0931	0.0246	0.0796	0.0084	0.1886	0.1024	0.0214	0.0407	0.2113	0.0822	0.0423	0.0374	0.0366	0.0504	0.038	0.0926	0.053	0.1455	0.1817	0.0727	0.094	0.0261	0.0818	0.242	0.0777	0.0124	0.0409	0.0338	0.1137	0.084	0.057	0.0854	0	0.0342	0	0.2355
PFKFB2	9613	AP	1	null	null	0	0.8777	0.9652	0.2139	0.636	0.6519	0.2692	0.9115	0.1556	0.4975	0.8153	0.5046	0.6083	0.8374	0.5628	0.4387	0.2417	0.89	0.6083	0.5538	0.462	0.4618	0.9332	0.6426	0.7103	0.5703	0.3157	0.4688	0.6044	0.5892	0.4973	0.8147	0.5953	0.696	0.5028	0.5246	0.61123	0.6882	0.7576	0.5347	0.6732	0.8547	0.61562	0.2154
C4BPB	9625	AT	8	null	null	0	0.995	0.9731	0.1639	0.0569	0	0.1148	0	0	0	0	0	0	0.08131	0.0975	0.0557	0.4391	0	0	0	0	0.3549	0.1718	0	0	0	0.3934	0.497	0.0929	0.1099	0.0296	0.1018	0	0.1718	0	0	0	0	0.0808	0.1981	0	0	0	0.1055
LAMB3	9671	AP	3.1	null	null	0	0.876	1	0.2881	0.3494	0.9381	0.3317	0.5323	0.7542	0.1299	1	0.783	0.5908	0.8098	0.1939	0.4393	0.2209	0.9303	0.4546	0.6066	0.62667	0.5958	0.9203	0.8783	0.8124	0.5696	0.1034	0.3368	0.2825	0.5804	0.60933	0.63676	0.383	0.8243	0.87	0.8727	0.62813	0.4788	0.4466	0.2233	0.7064	0.3033	0.6434	0.027
LAMB3	9672	AP	1	null	null	0	0.876	1	0.2877	0.6506	0.0619	0.6683	0.4677	0.2458	0.8701	0	0.217	0.4092	0.1902	0.8061	0.5607	0.7791	0.0697	0.5454	0.3934	0.240813	0.4042	0.0797	0.1217	0.1876	0.4304	0.8966	0.6547	0.7175	0.4196	0.36873	0.2772	0.617	0.1757	0.1179	0.1273	0.313714	0.5212	0.5534	0.7767	0.2936	0.6967	0.3566	0.973
TRAF3IP3	9678	AP	2	null	null	0	0.957	1	0.1701	0.0037	0	0	0	0	0.0042	0	0	0	0	0.0206	0	0.0657	0	0.013	0	0	0	0	0	0	0	0.3112	0	0	0	0.003	0	0	0	0	0	0	0.0108	0	0	0	0	0	0.5044
HHAT	9688	AP	1	null	null	0	0.8364	0.9055	0.1957	0.3508	0.2387	0.4932	0.2721	0.4321	0.2182	0.2884	0.0872	0.0567	0.3926	0.4178	0.5032	0.16727	0.4019	0.5111	0.511	0.2468	0.4477	0.25127	0.1397	0.3354	0.2809	0.0703	0.2712	0.4082	0.2401	0.1512	0.1747	0.161	0.4011	0.0274	0.5608	0.25609	0.2793	0.2391	0.4936	0.3053	0.8689	0.430513	0.0948
DNAH14	9968	AT	90	null	null	0	0.9603	1	0.2462	0.3879	0.4244	0.0724	0.132	0.1349	0.4479	0.7526	0.73	0.432	0.358844	0.6603	0.1839	0	0.3879	0.6697	0.26389	0.7427	0.4677	0.4344	0.3212	0.5489	0.3668	0.0633	0	0.6603	0.6282	0.5959	0.2659	0.3493	0.0596	0.6537	0	0.5035	0.5644	0.5634	0.2747	0.5823	0.6187	0.1396	0.474
MRPL55	10081	RI	2.3:2.4:2.5:2.6:2.7	2.2	2.8	0	0.9785	1	0.2367	0.3823	0.2023	0.4817	0.2359	0.034	0.0011	0.2159	0.0089	0.104	0	0.1683	0.1095	0.5491	0.3187	0.5925	0.1235	0.0038	0.612	0.0648	0.0694	0.2462	0.0687	0	0.2801	0.2899	0.3489	0.6024	0.0562	0.1023	0.113	0.0887	0.1365	0.3804	0.1425	0.235	0.2083	0.5272	0.3564	1	0.1635
LYST	10361	AP	1	null	null	0	0.9653	1	0.2136	0.4054	0.5254	0.4274	0.8089	0.7618	0.4819	0.2641	0.37446	0.3407	0.6677	0.4336	0.2296	0.1469	0.6277	0.6369	0.4238	0.2308	0.516	0.77	0.223	0.0758	0.421	0.0873	0.4336	0.139	0.388	0.2683	0.075	0.2174	0.4226	0.1947	0.2069	0.3196	0.3563	0.704	0.3647	0	0.3851	0.2562	0.0711
ZNF695	10502	AT	6	null	null	0	0.9107	0.9018	0.2497	0.4652	0	0.12235	0.4914	0	0	0	0.11308	0.3832	0.09233	0.3385	0	0.8285	0.4415	0.3385	0	0	0	0.7945	0	0	0	0	0.3418	0	0	0.4914	0.5383	0	0	0.4652	0	0.7435	0.2929	0	0	0	0	0	0
PFKFB3	10692	AP	1	null	null	0	0.9917	0.7845	0.104	0.1831	0.1235	0.1294	0.2188	0.1858	0.1638	0.1092	0.1361	0.1372	0.0228	0.1199	0.0881	0.1498	0.1602	0.2179	0.2076	0.2412	0.1412	0.1632	0.1747	0.1286	0.2202	0.1149	0.2089	0.0965	0.1076	0.334	0.1547	0.132	0.0755	0.118	0.4027	0.0605	0.1186	0.2094	0.0837	0.0338	0.0961	0.113488	0.0226
CELF2	10739	RI	16.2	16.1	16.3	0	1	0.9484	0.2073	0.5369	0.5111	0.4406	0.5285	0.7148	0.3961	0.2618	0.5451	0.5818	0.4218	1	0.5395	0.2924	0.5227	0.4848	0.3192	0.7639	0.6169	0.724	0.5198	0.4218	0.5534	0.2943	0.6191	0.5069	0.5402	0.6004	0.7905	0.6293	0.5285	0.4888	0.4659	0.6293	0.7757	0.4754	0.4591	0.8503	0.5521	0.7837	0.5115
FAM107B	10817	AP	3	null	null	0	0.9934	1	0.2666	0.1622	0.3365	0.4426	0.2641	0.4292	0.5488	0.2984	0.4469	0.2821	0.3184	0.2293	0.4701	0.9744	0.1727	0.2209	0.3194	0.2476	0.3658	0.3163	0.4561	0.4297	0.3025	0.9447	0.6638	0.2765	0.4524	0.3318	0.2638	0.5497	0.4482	0.3627	0.3198	0.2179	0.3561	0.3647	0.3814	0.2407	0.2358	0.5704	0.9166
FAM107B	10820	AP	1	null	null	0	0.9934	1	0.2703	0.7831	0.6285	0.5404	0.7359	0.5569	0.394	0.678	0.4937	0.6917	0.5977	0.713	0.4735	0	0.7731	0.7384	0.6502	0.6854	0.5904	0.6586	0.5236	0.5642	0.6477	0.0195	0	0.702	0.4881	0.6414	0.6926	0.3741	0.4781	0.6165	0.6423	0.7249	0.5887	0.6059	0.5798	0.7478	0.6891	0.3323	0.0402
RASGEF1A	11319	AP	2	null	null	0	0.8248	0.9361	0.284	0	0.477	0.22754	0.270511	0	0.5583	0.3156	0	0.1227	0.9112	0.5426	0.535	0.19641	0.4736	0.3217	0.28126	0.3705	0.1218	0.4608	0.1959	0	0.2602	0.7095	0.6817	0	0.8995	0.2309	0.3668	0.3795	0	0.30363	0.3742	0.315088	0	0.4851	0.8104	0	0.568	0.377962	0
ANK3	11842	AP	1	null	null	0	0.9702	0.894	0.1709	0.034	0.046	0.1066	0.0235	0.0096	0.1052	0.0604	0.0717	0.0888	0	0.003	0.0607	0.0779	0.894	0.1994	0	0.1206	0.3046	0	0.0831	0.0601	0.064	0.1152	0.3087	0.0272	0.0552	0.0158	0.0374	0.0209	0.1274	0.0486	0.1473	0.5647	0.0472	0.0913	0.0082	0.0434	0.0861	0.0201	0.093
RTKN2	11870	AT	5.2	null	null	0	0.9983	0.6929	0.1056	0.0609	0.1843	0.0975	0.2375	0.3714	0.2118	0.1053	0.0595	0.1261	0	0.3979	0.0774	0.0346	0.103	0.0696	0.0616	0.0283	0.118	0.0427	0.1672	0.229	0.023	0.1991	0.1431	0.1436	0.0798	0.025	0.1092	0	0.078	0.1642	0.1717	0.3197	0.0544	0.1444	0	0.1242	0.2529	0.1461	0.2892
SIRT1	11907	AP	2	null	null	0	0.9653	0.6962	0.1096	0.0678	0.2159	0.0185	0.1844	0.1198	0.1628	0.216	0.2532	0.2457	0.0665	0.1302	0.2675	0	0.4025	0.347	0.2421	0.2853	0.2269	0	0.2219	0.1528	0.335	0.1051	0.3026	0.3389	0.1355	0.2295	0.206	0.1752	0.2213	0.4592	0.0791	0.2041	0.2173	0.3995	0.4081	0.0862	0.2084	0.2306	0.1281
DNMBP	12781	AP	1	null	null	0	0.9934	0.9276	0.2078	0.2557	0.2704	0.2147	0.3277	0.1229	0.0878	0.1715	0.5547	0.2488	0.5992	0.2107	0.45	0.1764	0.412	0.226	0.2761	0.3376	0.2419	0.7136	0.2426	0.2347	0.2222	0.2035	0.232	0.6156	0.4564	0.4631	0.5493	0.1597	0.1567	0.4021	0.4883	0.5047	0.4197	0.3212	0.2438	0.0769	0.2493	0	0.0975
MXI1	13080	AP	1	null	null	0	0.9983	0.9244	0.1529	0.3439	0.225	0.4912	0.2454	0.4736	0.4658	0.2114	0.2416	0.349	0.4483	0.3762	0.3652	0.0489	0.2345	0.2514	0.3404	0.4207	0.3936	0.4025	0.3495	0.3227	0.4401	0.2536	0.1423	0.3661	0.4316	0.3351	0.3053	0.4792	0.2415	0.4	0.2046	0.4009	0.2631	0.3586	0.4012	0.4533	0.6085	0.3057	0.0251
VWA2	13198	AT	12.2	null	null	0	0.9174	0.9716	0.2537	0.7327	0.7136	0.1532	0.8329	0.3838	0.2571	0.4831	0.45785	0.1719	0.52077	0.757	0.51717	0.2802	0.8617	0.7978	0.8727	0.48721	0.6514	0.6242	0.2625	0.4489	0.757	0.0805	0.5048	0.5406	0.6955	0.7494	0.4372	0.62267	0.3838	1	0.2721	1	0.7002	0.7235	0.882	0.60497	0.48505	0.3838	0.1599
ABLIM1	13201	AP	1	null	null	0	0.9421	0.8071	0.1571	0.2716	0.2706	0.185	0.2333	0.5113	0.1418	0.1905	0.0839	0.2271	0.3856	0.1473	0.2781	0.0078	0.6926	0.3756	0.467	0.2389	0.3355	0.22559	0.117	0.3823	0.148	0.3324	0.1895	0.3068	0.1886	0.2139	0.3794	0.1181	0.3999	0.3003	0.6015	0.22497	0.1386	0.2158	0.2113	0.1282	0.4214	0.054	0.0399
ABLIM1	13209	ES	16	15	17	0	0.9421	0.6148	0.1126	0.1327	0.1468	0.325	0.1094	0.1697	0.2374	0.2688	0.2009	0.2458	0.2801	0.1926	0.1194	0.4383	0.0956	0.1684	0.2249	0.1256	0.091	0.0625	0.2388	0.1835	0.3492	0.2929	0.1334	0.2213	0.1938	0.2641	0.1778	0.1387	0.2055	0.1069	0.1423	0.1177	0.2401	0.0963	0.1769	0.251	0.0835	0.1802	0.4096
PLEKHA1	13354	ES	15.1:15.2	14	16	0	0.9934	0.8732	0.1419	0.3589	0.1956	0.2162	0.1501	0.1376	0.1063	0.1773	0.414	0.1109	0.3178	0.1829	0.0754	0.3353	0.2796	0.3543	0.3033	0.2246	0.3963	0.3143	0.1172	0.144	0.1399	0.1542	0.2583	0.244	0.1755	0.3215	0.2088	0.1255	0.206	0.1328	0.223	0.3349	0.2485	0.0848	0.093	0.2319	0.1255	0.2195	0.1068
SIGIRR	13651	AP	1.1	null	null	0	0.9917	0.9823	0.2053	0.1145	0.0716	0.1119	0	0.1275	0.4285	0.1692	0.1592	0.3746	0	0.1259	0.1082	0.138	0.0332	0.1886	0.0504	0.1347	0.0258	0.0277	0.0741	0.7009	0.0551	0.698	0.0548	0.0277	0.0982	0.0663	0.1556	0.1008	0	0.0854	0.134	0.1893	0.2066	0.2359	0.0394	0	0	0.190537	0.6361
CHID1	13803	AP	1	null	null	0	0.9983	0.5975	0.1266	0.2346	0.1594	0.3214	0.0456	0.5509	0.0955	0.0159	0.1173	0.1042	0.5046	0.4861	0.0851	0.0427	0.0348	0.0791	0.2682	0.0434	0.0969	0.3601	0.0835	0.3476	0.1948	0.0456	0.1471	0.244	0.5106	0.3506	0.2301	0.0355	0.3743	0.0739	0.2835	0.0091	0.1337	0.0702	0.1683	0.1145	0.1643	0	0.0809
SLC22A18	13934	AP	1	null	null	0	0.995	0.6867	0.1027	0.05	0.0751	0.0852	0	0.0332	0.1123	0.0877	0.025	0.0571	0	0	0.0411	0.1493	0.0555	0	0.0401	0.017	0.1994	0.0135	0.0162	0.0429	0.0363	0.2789	0.0259	0.036	0.095	0.1065	0.0228	0.0504	0.2676	0.0112	0.0566	0.0366	0.0065	0	0.034	0	0.2827	0.0425833	0.0171
AMPD3	14346	AP	4	null	null	0	0.9355	0.985	0.2461	0.659	0.8976	0.4931	0.3546	0.9004	0.585	0.5654	0.4569	0.9625	0.3967	0.3262	0.8357	0.1087	0.3892	0.2545	0.3615	0.52835	0.7988	0.49599	0.8387	0.3592	0.7725	0.2975	0.8617	0.6834	0.985	0.9246	0.758	0.9058	0.9255	0.8013	0.4748	0.479811	0.9625	0.5638	0.5218	0.1912	0.6587	0.373856	0.0969
AMPD3	14347	AP	1	null	null	0	0.9355	0.9224	0.2105	0.2712	0.0115	0.3519	0.5321	0	0.2593	0.1543	0.2493	0	0.4329	0.356	0.0521	0.6187	0.1982	0.4305	0.4177	0.20977	0.106	0.21044	0.0327	0.336	0.1505	0.3542	0.0166	0.1631	0	0.0165	0.1461	0.0482	0	0.0779	0.3	0.16562	0	0.2517	0.2628	0.6261	0.1691	0.422211	0.6348
MRVI1	14361	AP	4.1	null	null	0	0.8413	1	0.2303	0.115	0.0399	0	0.1379	0.229	0	0	0	0	0.0643444	0.1489	0	0.8262	0	0.1293	0	0.0736714	0.0546	0.115	0	0.1653	0	0.1739	0	0.0273	0	0	0.2752	0.0700222	0	0	0.0532	0.108383	0	0	0.316	0	0	0.0734222	0.5551
NAV2	14692	AP	17	null	null	0	0.9587	0.7315	0.1269	0.1257	0	0	0	0	0	0	0	0	0	0	0	0	0.0408	0	0	0	0	0	0.031	0	0	0.0493	0	0	0	0	0.0259	0	0	0	0	0	0	0	0	0	0	0.0541	0.26066
NAV2	14695	AP	1	null	null	0	0.9587	0.9271	0.1141	0.1541	0.0698	0.1879	0	0.0522	0	0.0371	0	0	0	0.0773	0.1491	0.046	0.0333	0	0.1616	0	0	0	0.1012	0.0306	0	0.2818	0	0.0191	0	0.0785	0	0	0	0.0147	0	0	0	0.1172	0.0241	0.0969	0.5123	0.0514857	0.23875
NAV2	14696	AP	2	null	null	0	0.9587	0.9529	0.2143	0.7202	0.9302	0.6992	1	0.9478	0.9406	0.9629	1	1	0.8119	0.9227	0.7163	0.7881	0.9259	0.9276	0.7551	1	0.8712	1	0.6045	0.9694	1	0.6689	0.7067	0.912	0.8636	0.7132	0.8196	1	1	0.9853	1	1	1	0.8828	0.8889	0.5535	0.4877	0.709371	0.6033
HTATIP2	14707	AT	2.2	null	null	0	1	0.307	0.0523	0.0254	0.0326	0.0481	0.0244	0.0227	0.081	0.0145	0.0363	0.0216	0.0301	0.0967	0.011	0.158	0.0471	0.0396	0.0071	0.0344	0.0266	0.029	0.0408	0.0397	0.0215	0.068	0.036	0.0492	0.0349	0.0538	0.0284	0.068	0.0214	0.0157	0.0249	0.0212	0.0414	0.0249	0.0217	0.0231	0.006	0.0556	0.1603
BBOX1	14747	AP	1	null	null	0	0.9256	1	0.2081	0.0159	0.0791	0.093	0.0189	0.004	0.1282	0.0162	0.0128	0.009	0	0.0032	0.0044	0.19567	0.0212	0.0416	0.0016	0.0144	0.0279	0	0.0084	0.0058	0.0047	0.0869	0.066	0.0066	0.0009	0.0043	0.0099	0.0311	0.0035	0	0.0059	0.0377556	0.0076	0.0243	0.0543	0.03	0.0136	0	0.0228
CCDC34	14752	AT	3.2	null	null	0	1	0.5962	0.0699	0.0758	0.0572	0.0805	0.0402	0.0353	0.0933	0.041	0.0612	0.0777	0.0516	0.0568	0.05	0.1187	0.0968	0.069	0.0882	0.019	0.0859	0.086	0.1031	0.0753	0.1047	0.1897	0.11	0.0875	0.0849	0.0566	0.0933	0.0572	0.0532	0.185	0.0964	0.0487	0.0318	0.0664	0.0407	0.0488	0.0474	0.1178	0.2266
MPPED2	14794	AT	10	null	null	0	1	0.9843	0.1373	0.2779	0.244	0.083	0.143	0.1259	0.1313	0.2197	0.137	0.1401	0.1821	0.2067	0.1828	0.0527	0.2205	0.2116	0.1798	0.1834	0.1841	0.1507	0.1192	0.204	0.1013	0.0697	0.2847	0.1117	0.0932	0.2861	0.1814	0.3034	0.3001	0.3442	0.1846	0.1511	0.1592	0.252	0.2257	0.2019	0.0909	0.0178	0.0621
ELF5	14951	AT	4.2	null	null	0	0.8595	1	0.3459	0.2644	0.7489	0.0273	1	0.45581	0.4485	0.8798	1	0.58415	0.54855	0.8026	0.5755	0.064	1	0.74701	0.429322	0.66495	0.1298	1	0.0812	0.9286	0.2455	0.2365	1	0.5202	0.4669	0.8506	0.8173	0.73562	0.0544	0.7649	0.441763	0.736567	0.5139	1	0.5202	0.649944	0.405811	0	0.0373
ELF5	14952	AT	8	null	null	0	0.8595	1	0.3459	0.7356	0.2511	0.9727	0	0.449033	0.5515	0.1202	0	0.32497	0.3575	0.1974	0.4245	0.936	0	0.22795	0.393033	0.283863	0.8702	0	0.9188	0.0714	0.7545	0.7635	0	0.4798	0.5331	0.1494	0.1828	0.25205	0.9456	0.2351	0.358	0.247938	0.4861	0	0.4798	0.273922	0.384233	1	0.9627
CD44	15143	ES	12.1:13:14	5	15	0	0.9983	1	0.1699	0.0485	0.062	0.0607	0.1019	0.0335	0.1786	0	0	0	0.1083	0	0.2225	0.0288	0.0293	0.0499	0	0	0.0581	0.0116	0	0	0.0092	0.4238	0.074	0.0074	0.0147	0.0091	0.0421	0.0119	0.0381	0.0041	0.0314	0.1242	0.0354	0.1107	0.039	0	0.2985	0.0732	0
NR1H3	15695	AP	3.1	null	null	0	0.9802	0.8667	0.1674	0.4426	0.5107	0.1408	0.272	0.4478	0.2393	0.2967	0.367	0.1834	0.5163	0.5369	0.3811	0.0215	0.5727	0.4227	0.2109	0.186	0.4418	0.4921	0.2859	0.2248	0.6237	0.0938	0.6042	0.4158	0.3287	0.4468	0.4024	0.2024	0.2785	0.2666	0.3972	0.39406	0.2221	0.2866	0.5575	0.338	0.3106	0.31848	0.127
CTNND1	15942	ES	3:4.1:4.2:4.3	2.3	5	0	0.8744	1	0.2338	0.5129	0.5259	0.2199	0.2117	0.3495	0.4215	0.3734	0.4431	0.3638	0.2299	0.7363	0.3058	0.6597	0.2023	0.6431	0.4106	0.406143	0.1249	1	0.4922	0.1574	0.4372	0.1952	0.6424	0.4032	0.1322	0.73	0.4001	0.3505	0.2963	0.3039	0.2927	0.486538	0.5571	0.0804	0.2106	0.3566	0.1676	0.3587	0.1155
CTNND1	15998	ES	2.2:2.3:3:4.1:4.2:4.3	2.1	5	0	0.9273	0.8177	0.1455	0.19	0.2572	0.113	0.1046	0.1852	0.1749	0.2159	0.2287	0.1113	0.0797	0.2972	0.1588	0.2537	0.0999	0.238	0.2183	0.215067	0.0505	0.6299	0.2087	0.0573	0.1458	0.0826	0.2995	0.165	0.0266	0.4252	0.1774	0	0.1487	0.141	0.2484	0.204389	0.1881	0.0236	0.113	0.1386	0.088	0.1828	0.029
CTNND1	16002	ES	3:4.2:4.3	2.1	5	0	0.9339	0.7146	0.1274	0.1173	0.2735	0.2925	0.0968	0.2352	0.1339	0.1548	0.3343	0.15	0	0.2389	0.0912	0.2879	0.164	0.1339	0.1191	0.5334	0.3076	0.20253	0.2755	0.0953	0.3175	0.2369	0.1922	0.1893	0.1663	0.3451	0.3567	0.4251	0.2297	0.2552	0.3048	0.19503	0.1889	0.1324	0.1842	0.0981	0.1746	0.1121	0.1437
LPXN	16009	AP	1.1	null	null	0	0.9901	0.9918	0.192	0.139	0.1095	0.2456	0.2244	0.2471	0.0586	0.2062	0.1659	0.2524	0.0447	0.3416	0.076	0.3737	0.1222	0.0672	0.1842	0.0297	0.0542	0.097	0.1447	0.5331	0.0758	0.2037	0.0247	0.3787	0.0884	0.1697	0.3158	0.0644	0.0765	0.0433	0.2505	0.0321	0.0966	0.0627	0.1577	0.2701	0.1816	0.0481	0.6734
CYB561A3	16163	RI	6.5:6.6	6.4	6.7	0	0.9504	1	0.3009	0.2786	0.7973	0.2029	0.6916	0.5015	0.2068	0.7396	0.5313	1	0.42965	0.4607	0.1191	0.2183	0.3275	0.4095	1	0.3373	0.521	0.2323	0.6467	1	1	0.1371	0.2305	1	0.6531	0.7067	0.2512	1	0.2667	0.2234	0.5095	0.2647	0.7348	0.3281	1	0.5579	0.42291	1	0.22
PPP1R32	16239	AP	12	null	null	0	0.9107	0.943	0.2001	0.2637	0.2177	0	0	0.34332	0.4141	0	0.31409	0.4408	0.38413	0.3787	0.3211	0.4701	0.4239	0.3502	0.36993	0.3445	0.474	0.3816	0.3319	0.455	0.5118	0.51316	0.37374	0.1856	0.2228	0.1776	0.3597	0.4408	0.2526	0.31617	0	0.2118	0.3445	0.5034	0.5125	0.2081	0.3743	0.38817	0.7898
PPP1R32	16240	AP	13.1	null	null	0	0.9107	0.943	0.1965	0.6131	0.7823	0.4989	1	0.56201	0.56319	0.6848	0.57558	0.5592	0.53068	0.4002	0.6789	0.5299	0.5761	0.6498	0.53997	0.6555	0.526	0.6184	0.2806	0.545	0.1893	0.42025	0.51313	0.7061	0.7772	0.7809	0.6403	0.5592	0.7474	0.53347	1	0.7882	0.6555	0.4966	0.4875	0.7919	0.57303	0.527656	0.2102
MYRF	16271	AP	14.1	null	null	0	0.8182	0.9335	0.1506	0.0848	0	0.0805	0	0	0	0.0913	0	0.0263	0	0.119	0.6357	0.2286	0.1875	0.0478	0.0174	0.00765	0	0	0	0	0	0.0667	0.1996	0	0.07167	0.0652	0	0	0	0.0159	0	0.00645	0.0449	0	0.0284	0	0.0489	0.0488333	0.2127
CTTN	17403	ES	12	10	13	0	0.9934	0.8479	0.1858	0.3371	0.1956	0.2285	0.2515	0.029	0.0652	0.1413	0.1248	0.0947	0.0454	0.1112	0.0549	0.1333	0.4457	0.3061	0.1367	0.1248	0.0426	0.2019	0.0564	0.1299	0.1661	0.0111	0.1651	0.2402	0.23	0.394	0.0379	0.1745	0.0569	0.033	0.0454	0.7233	0.2035	0.1639	0.2515	0.1273	0.1041	0.344325	0.1028
NADSYN1	17423	AP	12	null	null	0	0.9983	0.8996	0.2158	0.4884	0.5071	0.2697	0.2749	0.0777	0.2078	0.2758	0.2786	0.1412	0.1803	0.2358	0.1707	0.4407	0.3752	0.3512	0.091	0.0864	0.2316	0.4224	0.0679	0.1716	0.2238	0.0394	0.1986	0.3519	0.4356	0.408	0.0935	0.355	0.1541	0.1248	0.1426	0.4912	0.4233	0.2497	0.1858	0.4554	0.3654	0.5605	0.2122
FOLR1	17582	AP	3.1	null	null	0	0.9785	0.9975	0.234	0.0391	0.0414	0.0539	0.0707	0.0423	0.0657	0.0342	0	0.0027	0.0608	0.1509	0.1221	0.8224	0.2359	0.0371	0.0803	0.0444	0.3505	0.1043	0.0362	0.0055	0.0176	0.2112	0.065	0.0086	0.0256	0.0545	0.0074	0	0	0.0034	0.0287	0.0554	0	0.0197	0.1888	0.0366	0	0.0948	0.1321
ARAP1	17641	ES	32	31	33	0	0.9967	0.5653	0.0971	0.2123	0.2761	0.2125	0.2038	0.197	0.3276	0.2328	0.1715	0.1842	0.2536	0.1401	0.3826	0.1192	0.1641	0.2737	0.242	0.4412	0.3528	0.2157	0.2974	0.1272	0.289	0.1165	0.2051	0.2592	0.2858	0.3526	0.2429	0.3551	0.1921	0.1654	0.1315	0.2062	0.3561	0.2988	0.2557	0.1783	0.2595	0.187	0.115
P2RY6	17681	AP	4	null	null	0	0.9174	0.9729	0.191	0.1836	0.1476	0.3817	0	0.1187	0	0.5428	0.10103	0.3961	0.3466	0.08977	0.1448	0	0.1381	0	0.1208	0.1937	0.1073	0.3676	0	0.09773	0	0.0223	0.0527	0.2004	0.0368	0.0776	0.1205	0	0.13503	0.1444	0.13696	0.3268	0.2105	0.0371	0	0.157	0.2009	0.20132	0
P2RY6	17682	AP	3.1	null	null	0	0.9174	1	0.2111	0.1051	0.2464	0.0637	0.0166	0.11501	0.1841	0.282	0.17127	0.485	0.2058	0.16074	0.2472	1	0.1307	0.0455	0.0605	0.4312	0.1024	0.039	0.0553	0.17966	0.6614	0.0298	0.1086	0.1338	0.071	0.2419	0.0798	1	0.10267	0.0161	0.13355	0.1455	0.1874	0.0703	0.6316	0.133611	0.0984	0.11265	0.0397
SLCO2B1	17819	AP	2	null	null	0	0.9868	0.8307	0.1346	0.0343	0.015	0.0481	0	0.0247	0.0239	0.1931	0.3503	0.0245	0.0663	0.231	0	0	0.0058	0.0298	0.1934	0.091	0.0409	0	0.0479	0.0769	0.0201	0.0742	0	0.0182	0.0489	0.0011	0.0236	0.2643	0.0028	0.0056	0.0184	0	0.004	0.0662	0.1553	0.096	0.3021	0.0253	0.5726
SYTL2	18142	AP	10.1	null	null	0	0.9901	1	0.2634	0.919	0.7908	0.5598	0.8649	0.8963	0.737	0.5674	0.1947	0.3201	0.9233	0.8613	0.869	0.1263	0.9117	0.8433	0.879	0.6071	0.8817	0.7984	0.5664	0.0721	0.4104	0.2446	0.7183	0.8418	0.6023	0.7001	0.8293	0.7788	0.858	0.9378	0.8248	0.6643	0.6949	0.8954	0.9318	0.9474	0.9487	0.5707	0.1879
SYTL2	18144	AP	1	null	null	0	0.9901	0.9398	0.2419	0.0389	0.1379	0.4058	0.0621	0.0884	0.1967	0.3247	0.6865	0.5277	0.0537	0.0681	0.0931	0.7115	0.0479	0.1283	0.1132	0.2919	0.0543	0.0907	0.4126	0.8319	0.5426	0.7408	0.2184	0.0985	0.3252	0.2347	0.1357	0.1536	0.1244	0.0505	0.1555	0.1866	0.2321	0.0476	0.0299	0.0132	0.0178	0.0264	0.6683
SYTL2	18156	AD	8.3	8.2	9	0	0.9917	1	0.1934	0.2867	0.0569	0.4763	0.208	0.2833	0.5192	0.3474	0.1015	0.4182	0.3253	0.2334	0.3707	0.4464	0.1641	0.1182	0.2522	0.0427	0.3462	0.1296	0.0796	0.1277	0.2215	0.4629	0.2804	0.2705	0.3311	0.5003	0.4583	0.2264	0.1504	0.0957	0.1731	0.0718	0.0572	0.6132	0.4624	0.3909	0.2732	0.4311	0.4592
ME3	18199	ES	10	8	11	0	0.9934	0.9865	0.2522	0.6675	0.4271	0.2186	0.2398	0.0527	0.1943	0.4767	0.2509	0.2375	0.0507	0.3821	0.1641	0.3745	0.6742	0.5261	0.169	0.3544	0.2718	0.3028	0.2015	0.2855	0.1697	0.0306	0.2457	0.5152	0.3379	0.6175	0.4041	0.3078	0.1049	0.2091	0.2432	0.2718	0.452	0.2837	0.407	0.3662	0.2564	0.5068	0.3533
SMCO4	18299	AP	1	null	null	0	0.9917	0.9674	0.2523	0.275	0.2337	0.7443	0.6458	0.2599	0.2826	0.5501	1	0.5258	0.3057	0.5809	0.338	0.66996	0.5097	0.276	0.3586	0.434	0.3183	0.261	0.5491	0.7299	0.1721	0.8206	0.0326	0.4691	0.4133	0.1137	0.8282	0.4391	0.1643	0.3552	0.4817	0.4691	0.3748	0.5927	0.2403	0.4212	0.1163	0.4212	0.8112
SMCO4	18300	AP	2	null	null	0	0.9917	0.9674	0.2523	0.725	0.7663	0.2557	0.3542	0.7401	0.7174	0.4499	0	0.4742	0.6943	0.4191	0.662	0.26396	0.4903	0.724	0.6414	0.566	0.6817	0.739	0.4509	0.2701	0.8279	0.1794	0.9674	0.5309	0.5867	0.8863	0.1718	0.5609	0.8357	0.6448	0.5183	0.5309	0.6252	0.4073	0.7597	0.5788	0.8837	0.5788	0.1888
CRYAB	18693	AP	5.1	null	null	0	1	0.4549	0.0694	0.0338	0.0445	0.0905	0.0479	0.0511	0.0559	0.047	0.0181	0.0847	0.0233	0.0172	0.036	0.0319	0.0708	0.0577	0.0747	0.0391	0.0794	0.0715	0.0808	0.0709	0.0709	0.1497	0.0608	0.0408	0.0468	0.0202	0.0276	0.1114	0.0164	0.0532	0.0277	0.0394	0.0799	0.0925	0.0632	0.0647	0.0618	0.0287	0.155
NCAM1	18768	AT	18	null	null	0	0.9983	0.3118	0.0701	0.0273	0.1219	0.1283	0.0084	0.0064	0.0818	0.0106	0.0089	0	0.026	0.004	0	0.019	0.0248	0.048	0.0432	0	0.0117	0.0214	0.1879	0.0841	0.2473	0.0853	0.0897	0.0183	0.0382	0.0517	0.0106	0.0204	0	0.0116	0.0287	0.0413	0.0621	0.0188	0	0.0088	0.0025	0.0228	0.165
CADM1	18851	ES	10	9	12	0	0.9785	0.7121	0.1185	0.1953	0.3179	0.2431	0.2366	0.1532	0.2828	0.1798	0.1913	0.3377	0.1491	0.2648	0.197	0.0578	0.1078	0.144	0.0826	0.2095	0.2492	0.118	0.2463	0.078	0.209	0.1818	0.2577	0.1815	0.4513	0.2279	0.1572	0.3044	0.319	0.2031	0.1005	0.1846	0.2856	0.0801	0.166	0.2383	0.1086	0.2647	0.43
TMPRSS13	18947	AT	9.2	null	null	0	0.957	0.8573	0.1876	0.0466	0.0829	0.0669	0.2896	0.2171	0.0648	0	0	0.10147	0	0	0.1509	0.6599	0.115	0.1436	0.1335	0.0606	0.0668	0.3865	0	0.2574	0.0525	0.5704	0.1028	0.1071	0.0556	0.1107	0.12024	0.1217	0.1335	0.05761	0	0.1605	0.1439	0.0715	0	0	0	0.1477	0.4181
USP2	19139	AP	1	null	null	0	0.914	1	0.2075	0.1216	0.5956	0.0369	0.8438	0.1617	0.4793	0.4254	0.3327	0.2874	0.202	0.1674	0.29333	0.20424	0.4602	0.1287	0.1591	0.254944	0.28867	0.284789	0.2598	0.1304	0.4943	0.2947	0.26244	0.3803	0.2072	0.0872	0.2542	0.1579	0.802	0.5122	0.0626	0.2523	0.2072	0.3361	0	0.4859	0.33399	0.311211	0.1439
SORL1	19184	AP	26.1	null	null	0	0.8298	0.832	0.1313	0.2419	0.2531	0.0313	0	0.1503	0.0942	0.1406	0.1846	0.0588	0.0869	0.09921	0.027	0	0.0529	0.2654	0.0637	0.1359	0.1806	0.10353	0.0566	0	0.1254	0.0821	0.0969	0.0482	0.185	0.1548	0.0351	0	0.0717	0.177	0	0.089675	0.1163	0.0766	0.1318	0.1434	0.1171	0.832	0
CHEK1	19309	AP	2.1	null	null	0	0.9983	0.8455	0.1534	0.2918	0.3553	0.0677	0.1737	0.1773	0.031	0.1062	0.2127	0.4484	0.0992	0.1769	0.5135	0.0748	0.0985	0.2601	0.1784	0.0207	0.0951	0.1504	0.3564	0.1032	0.1181	0.4496	0.6597	0.2849	0.3783	0.319	0.2238	0.0523	0.1747	0.7328	0.0965	0.0491	0.0918	0.2147	0.3984	0.4513	0.3391	0.3674	0.0421
ARHGAP32	19451	RI	21.4	21.3	21.5	0	0.9851	0.9814	0.2278	0.4025	0.3362	0.2301	0.2211	0.1792	0.2398	0.2181	0.1826	0.0738	0.3869	0.3869	0.325	0.163	0.5079	0.4931	0.1082	0.29915	0.3132	0.5664	0.1056	0.1959	0.1279	0.0379	0.1263	0.2798	0.2656	0.3894	0.1404	0.3016	0.1805	0.1473	0.2181	0.782	0.4028	0.1371	0.2898	0.1646	0.3225	0.7788	0.111
WNK1	19609	AP	5	null	null	0	0.9983	0.9306	0.2559	0.0148	0	0.4425	0	0.0755	0	0	0	0	0	0	0	0.5755	0	0	0.0095	0	0.0181	0	0	0	0.0102	0.5468	0	0.0086	0	0.008	0	0	0	0.0072	0	0.142	0.0229	0	0	0	0	0	0.6713
WNK1	19611	AP	1	null	null	0	0.9983	0.9306	0.2573	0.9852	0.9888	0.5575	0.9339	0.7505	0.9831	1	1	1	1	0.8336	1	0.4184	0.9705	0.9663	0.9905	1	0.9401	1	1	1	0.9898	0.4476	0.9952	0.9914	0.99	0.992	1	1	1	0.9928	1	0.858	0.9506	1	0.9873	1	1	0.8631	0.2747
WNK1	19617	ES	14:15:00	13.2	16	0	0.9686	1	0.145	0.0816	0.044	0.2087	0	0.0348	0.1831	0.0493	0.1654	0.163	0.0909	0	0.0489	0.2341	0.1008	0.1711	0.0711	0.111889	0.0595	0.1089	0.0693	0.1182	0.0612	0.206	0.1396	0.0282	0.1223	0.1202	0	0.1295	0	0	0	0.1065	0.0961	0.0752	0.1578	0	0.1092	0	0.4072
SCNN1A	19836	AP	4.1	null	null	0	0.8826	1	0.1884	0.0653	0.1027	0	0.0144	0	0.0048	0.5782	0.6129	0.0949	0.0702444	0.0399	0.0134	0.0016	0.13655	0.2074	0.1412	0.0862	0.0652	0	0.0888	0.1873	0.0612	0.0004	0.0121	0.1593	0.24	0.0223	0.1899	0.10432	0.3148	0.1036	0.1014	0	0.2157	0.0508	0.0128	0.13907	0	0	0.0022
SCNN1A	19840	AP	2	null	null	0	0.8826	0.7667	0.1873	0	0.2726	0.0343	0.3447	0	0.2698	0	0.1712	0.2241	0.21163	0.3705	0.3805	0.0376	0.20643	0.508	0.1405	0.305	0.2076	0.3836	0	0.4519	0.3247	0.0998	0.5445	0.4777	0.1274	0.5318	0.5597	0.17496	0.3341	0.5498	0.4037	0.2583	0.5723	0.5899	0.5979	0.25062	0.1373	0	0.0508
SCNN1A	19842	ES	10	9	11	0	0.8711	1	0.2193	0.29837	0.1185	0.1169	0.1329	0.1997	0.0792	0.1952	0.137	0.2589	0.10853	0.1774	0.0822	0.103	0.29979	0.3329	0.1013	0.2589	0.1519	0.1913	0.137	0.1997	0.10217	0.052	0.1177	0.2836	0.2093	0.3162	0.3053	0.20773	0.08482	0.0641	0.1043	0.2907	0.2937	0.0972	0.0654	0.1146	0.0852	0.204143	0.0901
LTBR	19846	AP	1	null	null	0	0.9967	0.6333	0.0959	0.0141	0.0192	0.0361	0.0968	0.0046	0.1033	0.0119	0.0217	0	0	0.0987	0.0255	0.1499	0	0.0221	0.0706	0.0144	0.079	0.0277	0.0033	0.0117	0.0039	0.0849	0.0192	0.0528	0.0038	0.0394	0.0576	0	0	0.0133	0.0327	0.0754	0	0.0615	0.1253	0	0.1283	0.0673375	0.0936
CDCA3	19984	AT	6	null	null	0	1	0.7638	0.1138	0.1364	0.1444	0.1768	0.0351	0.0143	0.0965	0.072	0.0806	0.0761	0.0956	0.0473	0.1169	0.1638	0.1697	0.1906	0.0689	0.0267	0.0832	0.0288	0.0525	0.0468	0.0588	0.0689	0.0321	0.1736	0.1245	0.1363	0.0629	0.0663	0.0441	0.0683	0.1145	0.1103	0.0513	0.0355	0.1001	0.1203	0.0457	0.1188	0.2775
PTPN6	20023	AP	2	null	null	0	0.9901	0.981	0.2086	0.6908	0.6565	0.607	0.5513	0.3334	0.6728	0.5024	0.396	0.535	0.5468	0.3356	0.7168	0.2143	0.5339	0.5051	0.73	0.7329	0.8328	0.5546	0.6078	0.362	0.8134	0.2744	0.8364	0.5315	0.8038	0.7595	0.5249	0.7126	0.6583	0.4214	0.5318	0.2875	0.7468	0.5128	0.5984	0.7092	0.7218	0.527811	0.1448
RIMKLB	20199	AP	1	null	null	0	0.9901	0.8683	0.1748	0.2477	0.4633	0.2074	0.4495	0.1672	0.1827	0.0298	0.2066	0.4659	0.3169	0.1482	0.255	0.2081	0.4207	0.4298	0.3605	0.4768	0.0342	0.0849	0.4736	0.1988	0.064	0.2176	0.0145	0.4008	0.1967	0.0964	0.4465	0.1569	0.3219	0.0715	0.0623	0.2171	0.1351	0.4846	0.565	0.3647	0.8115	0.6712	0.0256
TMEM52B	20341	AP	2.1	null	null	0	0.9967	0.9799	0.3379	0	0	0.8859	0	0.4092	0.163	0.0312	0.1401	0	0.127356	0	0	0.7751	0.0078	0	0	0	0	0	0.2266	0.0403	0.3579	0.9402	0	0.2354	0	0.008	0	0	0	0.0403	0	0.0259	0	0	0	0	0	0.0797	0.9208
TMEM52B	20342	AP	1	null	null	0	0.9967	0.9799	0.3379	1	1	0.1141	1	0.5908	0.837	0.9688	0.8599	1	0.91864	1	1	0.2249	0.9922	1	1	1	1	1	0.7734	0.9597	0.6421	0.0598	1	0.7646	1	0.992	1	1	1	0.9597	1	0.9741	1	1	1	1	1	0.9203	0.0792
MANSC1	20502	AP	3.1	null	null	0	0.962	0.7183	0.1249	0.3581	0.1945	0.0635	0.0648	0.1158	0	0.0835	0.1579	0.2642	0	0.2652	0.3669	0.0747	0.2417	0.1332	0.1006	0.4146	0.156	0.3129	0.0813	0.1092	0.1579	0.0215	0	0.1562	0.1886	0.1843	0.1487	0.0813	0.0418	0.1395	0.205	0.329	0.1266	0.1144	0.1056	0.1579	0.3627	0.1131	0.0881
PTPRO	20577	RI	26.2	26.1	26.3	0	0.9488	0.9532	0.1775	0.2128	0.2313	0.1196	0.1883	0.1573	0.2188	0.2058	1	0.1612	1	0.2581	0.1028	0.24589	0.1932	0.319	0.2466	0.1905	0.178	0.4738	0.1628	0.0909	0.1879	0.0837	0.1529	0.5592	0.2482	0.2454	0.2096	0.1592	0.1066	0.1164	0.1971	0.3384	0.2515	0.1971	0.0801	0.1604	0.4374	0.4074	0.1734
EPS8	20582	AP	3	null	null	0	0.9901	0.9414	0.1078	0.4327	0.2369	0.0163	0.243	0.3106	0.1959	0.2724	0.0759	0.1249	0	0.1926	0.2016	0	0.171	0.2894	0.1085	0.1814	0.323	0.0582	0.1553	0.1962	0.1125	0.0931	0.2525	0.2212	0.0343	0.08	0.1764	0.1851	0.6588	0.1124	0.1025	0.0713	0.1311	0.2933	0.5685	0.4359	0.5628	0.1674	0.1443
DERA	20591	AP	2	null	null	0	0.9934	0.872	0.1041	0.202	0.2558	0.0496	0.2837	0.0449	0.115	0.1759	0.12	0.0617	0.0766	0.0761	0.0839	0	0.1179	0.2899	0.0527	0.0962	0.3136	0.177	0.1869	0.0434	0.0208	0.0199	0.0073	0.0928	0.1139	0.0288	0.0407	0.1149	0.1992	0.4968	0	0.1443	0.2065	0.1418	0.2128	0.2727	0.2163	0.6285	0.0035
PLEKHA5	20645	AT	4	null	null	0	1	0.4578	0.068	0.0457	0.0265	0.1004	0.0467	0.0631	0.0619	0.0483	0.037	0.0919	0.051	0.0901	0.0577	0.0817	0.0301	0.0597	0.1341	0.074	0.0442	0.0316	0.0752	0.0786	0.0919	0.1136	0.0319	0.0622	0.0493	0.0629	0.0247	0.0674	0.0241	0.0596	0.0391	0.0209	0.0677	0.05	0.0779	0.0316	0.0241	0.0896	0.4292
TROAP	21553	AT	13	null	null	0	0.9769	0.6178	0.1259	0.2518	0.2163	0.2572	0	0.5782	0.2352	0.2298	0.6178	0.1341	0.1126	0.184	0.2478	0.041	0.1814	0.2049	0.1126	0.371	0.5206	0.2152	0.3579	0.2564	0.0957	0.2309	0.3724	0.2549	0.2137	0.1375	0.3497	0.3389	0.4259	0.2325	0.4052	0.3559	0.3841	0.3807	0.2384	0	0.3172	0.227	0.2334
RACGAP1	21625	AT	21	null	null	0	1	0.9854	0.2792	0	0.016	0.2835	0.0267	0.0236	0.0493	0	0	0.0164	0.0333	0.0157	0	0.9837	0.0148	0.0181	0.0127	0.0632	0	0.021	0.0506	0	0.0175	0.5981	0.0103	0	0.0052	0.0171	0.0284	0.0268	0.0118	0.0294	0.0145	0.0386	0.0387	0	0.0073	0.0106	0	0.0082	0.8088
RACGAP1	21628	AT	20	null	null	0	1	0.9854	0.2792	1	0.984	0.7165	0.9733	0.9764	0.9507	1	1	0.9836	0.9667	0.9843	1	0.0163	0.9852	0.9819	0.9873	0.9368	1	0.979	0.9494	1	0.9825	0.4019	0.9897	1	0.9948	0.9829	0.9716	0.9732	0.9882	0.9706	0.9855	0.9614	0.9613	1	0.9927	0.9894	1	0.9918	0.1912
SLC11A2	21725	AP	6	null	null	0	0.957	0.9025	0.1664	0.2749	0.1954	0.1008	0.0526	0.2066	0.1526	0.3612	0.0459	0.0375	0.1285	0	0.1374	0.0163	0.1392	0.3653	0.17	0.218222	0.3501	0.2906	0.0914	0.0307	0.1889	0.0433	0.1713	0.1622	0.2502	0.1609	0.0193	0.1557	0.1455	0.3971	0.0378	0.4736	0.2697	0.2001	0.2253	0.1889	0.2264	0	0.1227
NR4A1	21887	AP	2	null	null	0	1	0.9962	0.1709	0.3445	0.4385	0.047	0.072	0.0355	0.0794	0.058	0.1277	0.0304	0.0078	0.064	0.1836	0.1056	0.0441	0.2562	0.0638	0.4533	0.2179	0.1287	0.1221	0.1007	0.1153	0.0801	0.3925	0.0526	0.0825	0.2469	0.076	0.2239	0.0685	0.0909	0.2235	0.504	0.1077	0.2465	0.197	0.126	0.4747	1	0.1338
KRT8	21908	AP	1.1	null	null	0	1	0.9773	0.1469	0.3513	0.2875	0.144	0.2902	0.1705	0.0987	0.0949	0.0889	0.1197	0.3946	0.136	0.1212	0.0871	0.4127	0.1493	0.2061	0.6853	0.1288	0.514	0.126	0.1099	0.3134	0.0259	0.0596	0.0475	0.0817	0.0847	0.1058	0.1586	0.6423	0.1037	0.2972	0.1957	0.1387	0.1869	0.0942	0.1584	0.0967	0.9107	0.0947
CSAD	21944	AP	6.1	null	null	0	0.9488	0.8721	0.1927	0.3681	0.4382	0	0.3771	0.1185	0.3869	0.5185	0.3372	0.1006	0.19907	0.5134	0.1425	0.4803	0.4835	0.3676	0.154	0	0.1899	0.5105	0.1323	0.417	0.2421	0.2127	0.1603	0.2864	0.3182	0.5084	0.3394	0.1838	0.1216	0.1335	0.3902	0.4939	0.4151	0.4726	0.4657	0.31077	0.18811	0.299378	0.2512
RARG	21980	AP	4	null	null	0	0.9802	0.9777	0.1744	0.3587	0.2788	0.6063	0.6469	0.57	0.4042	0.5245	0.3668	0.6285	0.4962	0.5603	0.6126	0.3796	0.58	0.514	0.4972	0.5929	0.399	0.5826	0.5939	0.7111	0.6035	0.452	0.18	0.625	0.6041	0.356	0.6478	0.5316	0.6566	0.1323	0.5901	0.2897	0.467	0.5087	0.5736	1	0.9272	0.452444	0.2068
CALCOCO1	22108	RI	14.3	14.2	14.4	0	0.9967	0.9117	0.2063	0.4857	0.3517	0.1208	0.183	0.0381	0.1023	0.1605	0.0814	0.0541	0.0536	0.1076	0.1113	0.3452	0.3292	0.474	0.0677	0.1188	0.1033	0.1246	0.0632	0.1086	0.0664	0.0352	0.0949	0.1896	0.3083	0.4103	0.0656	0.2398	0.0419	0.1214	0.0361	0.3323	0.1779	0.1821	0.2576	0.1457	0.0966	0.2822	0.1904
ZNF385A	22176	AP	1	null	null	0	0.9256	0.9824	0.1983	0.1661	0.1466	0.1344	0.1571	0.337	0.256	0.2722	0.1449	0.1677	0.3475	0.1518	0.3497	0.9514	0.4354	0.202	0.2056	0	0.204	0.2068	0.2586	0.4715	0.1518	0.3475	0.0649	0.1721	0.0927	0.254	0.0713	0.3476	0.0835	0.2485	0.1424	0.1449	0.1237	0.4071	0.1184	0.1105	0.22901	0.259814	0.309
ZNF385A	22177	AP	4.1	null	null	0	0.9256	1	0.2243	0.8105	0.7966	0.8656	0.8429	0.663	0.7231	0.6676	0.8551	0.8323	0.6525	0.1426	0.6416	0.0486	0.514	0.7588	0.7944	0.7348	0.7784	0.7398	0.7214	0.4554	0.6719	0.6525	0.9207	0.739	0.9073	0.7361	0.9287	0.6416	0.9047	0.7515	0.8024	0.8551	0.8763	0.5929	0.8816	0.8895	0.76677	0.750957	0.575278
PPP1R1A	22195	AT	8	null	null	0	0.9554	0.9995	0.2434	0.2023	0.1619	0.0706	0.2007	0.122	0.0706	0.2387	0.2072	0.2908	0.232	0.6937	0.0942	0.2973	0.5615	0.2726	0.2462	0.0962	0.1192	0.1174	0.1758	0.4656	0.2816	0.0115	0.0104	0.7233	0.7129	0.4364	0.6104	0.047	0.289	0.0581	0.197	0.057	0.0391	0.0751	0.1313	0.2462	0.3651	0.27622	0.0043
SLC39A5	22412	AP	3.1	null	null	0	0.8777	0.965	0.2224	0.5365	0.5312	0.2239	0.4745	0.3804	0.3254	0.6268	0.5302	0.574	0.2074	0.3609	0.0577	0.313611	0.53146	0.6286	0.3289	0.3597	0.7372	0.6681	0.1565	0.6319	0.4827	0.1457	0.33323	0.6475	0.4851	0.6845	0.662	0.3612	0.9051	0.5032	0.2675	0.4211	0.7097	0.596	0.2792	0.6731	0.3258	0.7652	0.0936
SHMT2	22540	AP	2	null	null	0	0.9967	0.5918	0.1209	0.4514	0.3433	0.391	0.3525	0.352	0.4853	0.4714	0.2724	0.3044	0.4045	0.3729	0.435	0.0935	0.2467	0.3999	0.2896	0.3883	0.3666	0.2696	0.4767	0.4188	0.3661	0.1307	0.236	0.3586	0.4546	0.3523	0.3754	0.4275	0.2125	0.3896	0.3388	0.1853	0.3393	0.2033	0.2743	0.2456	0.2858	0	0.1415
HMGA2	22877	AT	7	null	null	0	0.9884	0.9591	0.2878	0.3823	0	0	0	0	0.0278	0.5805	0	0	0	0.4439	0	0.5557	0	0	0	0	0	0	0.5523	0	0.8027	0.4259	0.0176	0	0.3043	0.4023	0	0	0.08144	0	0	0	0	0	0.4675	0	0.284	0	0.9339
HMGA2	22880	AT	10	null	null	0	0.9884	0.9837	0.2868	0.2787	0.7127	0.6788	0.6577	0.7686	0.9086	0	0.2198	0.182	0.4133	0.3082	0.3196	0.1157	0.6263	0.3851	0.2198	0.3457	0.9837	0.422	0.23	0	0.0743	0.5322	0.9316	0.4421	0.2958	0.0559	0.209	0.1497	0.39824	0.8737	0.2198	0.9782	0.6992	0.1902	0.1947	0.3196	0.6507	0.6788	0.0162
HMGA2	22881	AT	9.3	null	null	0	0.9884	0.9991	0.326	0.3391	0.165	0.3212	0.3423	0.2314	0.0247	0.4195	0.7802	0.818	0.5867	0.2479	0.6804	0.3286	0.3737	0.6149	0.7802	0.6543	0.0163	0.2396	0.2177	1	0.123	0.042	0.0049	0.5579	0.3999	0.5418	0.791	0.8503	0.3313	0.1263	0.7802	0.0093	0.3008	0.8098	0.3378	0.6804	0.0653	0.3212	0.0499
CEP290	23607	AP	27.1	null	null	0	0.9736	1	0.2146	0.1669	0.2337	0.1728	0.2413	0.1652	0.1383	0.1652	0.0188	0.0749	0.0733	0.2588	0.1807	0.0782	0.2865	0.2289	0.0782	0.250375	0.1292	0.5626	0.0344	0.0521	0.0344	0.0188	0.1909	0.1457	0.2195	0.6134	0.0452	0.1898	0.0665	0.1541	0.3646	0.8903	0.2225	0.2239	0.1596	0.2289	0.2151	0.7628	0.0606
DCN	23655	AT	6	null	null	0	1	0.9873	0.2071	0.0578	0.037	0.0067	0.1047	0.0443	0.0191	0.3588	0.3093	0.1858	0.0163	0.2032	0.1352	0.0414	0.0329	0.3461	0.2108	0.3066	0.1717	0.0548	0.0801	0.2858	0.0206	0.0045	0.0237	0.0496	0.3654	0.1778	0.341	0.5159	0.5521	0.0419	0.1263	0.0935	0.1746	0.1697	0.0858	0.2311	0.0042	0	0.0111
NR1H4	23924	AT	6	null	null	0	0.9884	0.8194	0.0922	0.0832	0.0481	0.1584	0.0543	0.0438	0.1078	0.1143	0.1532	0.1884	0.1133	0.1543	0.0803	0	0.0532	0.036	0.1313	0.1878	0.0852	0.1225	0.0724	0.1853	0.2578	0.2064	0.0718	0.1081	0.0925	0.1281	0.2554	0.1283	0.0842	0.026	0.0829	0.0164	0.4358	0.0575	0.054	0.0657	0.0314	0.1307	0.4801
C12orf76	24407	AA	10.1	8	10.2	0	0.9455	1	0.1967	0.3093	0.2159	0.0477	0.6282	0.1036	0.0745	0.1901	0.1767	0.0892	0.12545	0.297	0.0858	0.328	0.1112	0.3336	0.0858	0.273	0.0668	0.1581	0.0216	0.2545	0.1491	0.1012	0.1183	0.1289	0.2338	0.3501	0.1204	0.3603	0.1112	0.0858	0.0858	0.4619	0.4634	0.2115	0.2411	0.3194	0.21421	0.426	0.1339
KDM2B	24871	AP	8	null	null	0	0.9471	0.9472	0.1208	0	0.0607	0	0.051975	0.0265	0.0786	0	0	0.0496	0.0321375	0	0.02	0.5261	0	0.0204	0	0.023525	0	0	0.0328	0.046	0.0271	0.06	0.0691	0.0094	0.111	0.0136	0.0364	0	0.0162	0.0527	0.0456	0.0275889	0	0.0763	0	0	0	0	0.2635
SPATA13	25473	AP	8	null	null	0	0.9124	1	0.1749	0.3372	0.5106	0.3388	0.2843	0.5872	0.4539	0.1447	0.4038	0.1796	0.3873	0.4304	0.3456	0.0098	0.3992	0.371	0.3709	0.1116	0.4204	0.4867	0.5207	0.0634	0.3499	0.0701	0.5938	0.351	0.4212	0.3183	0.2737	0.1773	0.2572	0.3603	0.0543	0.4867	0.258	0.114	0.3759	0.7577	0.8294	0.37636	0.0309
SPATA13	25475	AP	1	null	null	0	0.9124	0.7293	0.0969	0.0306	0	0.1427	0.116	0	0.0556	0.0315	0	0	0	0.0703	0.1209	0	0.0326	0.0319	0	0.1822	0	0	0.0243	0.0296	0.0394	0.104	0.026	0.0409	0	0.0297	0.1283	0	0.0247	0.0471	0.0443	0	0	0.3191	0.015	0.0825	0.129	0.060075	0.2021
FRY	25582	AP	54	null	null	0	0.8512	1	0.29	0.8013	0.5385	0.6259	0.8861	0.9396	0.6551	0.7757	0.7568	0.7388	0.8963	0.530322	0.3656	0.5394	0.8637	0.9256	0.4764	0.612489	0.7568	0.4088	0.4911	0.8288	0.503	0.1307	0.41776	0.6428	0.4065	0.5585	0.7717	0.8384	0.9022	0	0.8616	0.612811	0.7022	0.7022	0.3141	0.65409	0.9511	0.5413	0.0862
FRY	25584	AP	1	null	null	0	0.8512	1	0.28	0.1987	0.4615	0.3741	0.1139	0.0604	0.1516	0.2243	0.2432	0.2612	0.1037	0.4318	0.6344	0.4606	0.1363	0.0744	0.5236	0.23245	0.2432	0.5912	0.5089	0.1712	0.497	0.8693	0.5723	0.3572	0.5935	0.4415	0.2283	0.1616	0.0978	1	0.1384	0.326167	0.2978	0.2978	0.4542	0.35265	0.0489	0.420529	0.9138
CAB39L	25885	AP	4.1	null	null	0	0.9107	0.8803	0.204	0.1694	0.1535	0.541	0.0285	0.0907	0.0285	0.0204	0.0322	0	0.127443	0.0241	0.0875	0.2461	0	0.0399	0.1848	0.139867	0.1425	0.1174	0.0491	0.0822	0.1425	0.2973	0.0293	0.1472	0.1996	0.0781	0.0195	0.0188	0.1497	0	0.0329	0.145378	0.2253	0	0.0665	0.0665	0.0525	0.0322	0.5426
DLEU7	25924	AT	2	null	null	0	0.9388	0.8727	0.1716	0.0705	0.0336	0	0	0	0.0231	0	0.02219	0	0	0.0389	0	0.09659	0.1141	0.0336	0	0	0	0	0	0	0	0	0.0023	0	0	0.0365	0	0.0456	0	0	0.3446	0.1131	0.0328	0.0385	0	0.0952	0	0	0.4499
INTS6	25938	AT	4.2	null	null	0	1	0.604	0.06	0.061	0.0612	0.1061	0.0715	0.0942	0.0518	0.0506	0.0565	0.083	0.0571	0.0882	0.0407	0.1781	0.0972	0.0636	0.0901	0.0253	0.0693	0.0329	0.0786	0.0905	0.062	0.0655	0.0677	0.1629	0.0532	0.0825	0.0595	0.0362	0.0429	0.073	0.108	0.0288	0.0617	0.0527	0.0256	0.1357	0.0311	0.0737	0.2404
CLDN10	26114	AP	2	null	null	0	0.9752	1	0.3042	0.0377	0.0374	0.3701	0.2535	0.0312	0.1163	0.0579	0.013	0.0255	0.065	0.0102	0.0154	0.9715	0.0378	0.0241	0.0126	0.0371	0.037	0.0295	0.0762	0.0109	0.0425	0.5536	0.9244	0.0626	0.0226	0.0337	0.0389	0.0266	0.0234	0.0295	0.0157	0.0133	0.0441	0.0151	0.0011	0.0378	0.033	0	0.5098
CLDN10	26116	AP	1	null	null	0	0.9752	1	0.3042	0.9623	0.9626	0.6299	0.7465	0.9688	0.8837	0.9421	0.987	0.9745	0.935	0.9898	0.9846	0.0285	0.9622	0.9759	0.9874	0.9629	0.963	0.9705	0.9238	0.9891	0.9575	0.4464	0.0756	0.9374	0.9774	0.9663	0.9611	0.9734	0.9766	0.9705	0.9843	0.9867	0.9559	0.9849	0.9989	0.9622	0.967	1	0.4902
DOCK9	26171	AP	1	null	null	0	0.9273	0.9086	0.1645	0.1129	0.1358	0.1473	0.1206	0.0887	0.1852	0.1231	0.4814	0.3431	0.2043	0.1773	0.2737	0.2848	0.1231	0.1206	0.064	0.1587	0.1507	0.137	0.1672	0.1106	0.1092	0.378	0.7763	0.0836	0.2675	0.1206	0.0969	0.0862	0.0802	0.1507	0.0834	0.10846	0.0852	0.2858	0.247	0.0922	0.0197	0	0.4474
ARGLU1	26233	ES	4	3	5	0	0.995	0.8746	0.1947	0.4175	0.273	0.2372	0.3004	0.0837	0.1491	0.1612	0.1785	0.107	0.056	0.2398	0.1679	0.5849	0.2935	0.3573	0.2315	0.137	0.1204	0.2373	0.1053	0.1491	0.0496	0.0477	0.1183	0.2457	0.3592	0.452	0.131	0.3834	0.101	0.1362	0.2225	0.5293	0.2462	0.2429	0.2062	0.2323	0.2574	0.256	0.1592
ARHGEF7	26278	AP	5	null	null	0	0.9669	1	0.1917	0.1421	0.4975	0.1703	0.4204	0.6177	0.1065	0.3683	0.3638	0.2079	0.4772	0.2658	0.3115	0.2065	0.4664	0.4245	0.595	0.1364	0.2487	0.6248	0.289	0.1392	0.2348	0.3338	0.0313	0.4899	0.2791	0.4424	0.5718	0.0406	0.5692	0.2281	0.3835	0.3975	0.5183	0.2907	0.1918	0.555	0.75	1	0.0435
MCF2L	26317	AP	8	null	null	0	0.9868	0.9811	0.225	0.5393	0.8095	0.4941	0.5282	0.3822	0.5364	0.4575	0.2053	0.4547	0.3295	0.4613	0.5025	0.4778	0.435	0.4306	0.5016	0.5242	0.5321	0.6616	0.4633	0.3103	0.6934	0.2723	0.598	0.5584	0.5951	0.3405	0.5873	0.2703	0.2455	0.5066	0.6424	0.244	0.3341	0.4943	0.3332	0.1747	0.3646	0.414189	0.0531
METTL17	26477	RI	8.2	8.1	8.3	0	0.9967	0.7747	0.182	0.4035	0.3344	0.2177	0.275	0.0166	0.1068	0.2213	0.167	0.0608	0.0708	0.0515	0.1381	0.2375	0.2884	0.4662	0.0516	0.2572	0.1776	0.1911	0.0808	0.1363	0.1462	0.0559	0.082	0.2878	0.3217	0.475	0.0672	0.166	0.0331	0.1852	0.1325	0.2696	0.259	0.1986	0.2206	0.138	0.1306	0.4941	0.2112
TRIM9	27503	AT	7.2	null	null	0	0.9983	0.5183	0.0846	0.121	0.1845	0.2334	0.0892	0.0644	0.0929	0.0545	0.1636	0.1334	0.1525	0.1261	0.068	0.1606	0.1214	0.1196	0.09	0.1179	0.1353	0.0536	0.1279	0.1529	0.1201	0.1757	0.2534	0.1646	0.1678	0.1512	0.0868	0.1051	0.1351	0.041	0.2388	0.1066	0.0611	0.0606	0.0575	0.0824	0.0817	0.0781	0.325
SIX1	27780	AP	1	null	null	0	0.8793	0.905	0.212	0	0.2156	0	0.16883	0.3379	0	0.5436	0.2135	0	0	0.2371	0.2371	0	0.1549	0.5052	0.3001	0.7605	0.1656	0.1873	0.1826	0.2093	0	0.24593	0	0.2033	0	0	0.2319	0	0	0.1803	0.1296	0	0.2093	0.6317	0.4426	0.227978	0.2093	0.261467	0.332383
ALDH6A1	28367	AP	7.1	null	null	0	1	0.9581	0.2546	0.6735	0.6539	0.2784	0.4747	0.28	0.4221	0.3759	0.3831	0.1327	0.4073	0.5621	0.3044	0.3979	0.7202	0.6942	0.2205	0.6646	0.4781	0.7289	0.2541	0.2805	0.2376	0.1649	0.6521	0.3334	0.4718	0.6942	0.216	0.7415	0.4013	0.4184	0.4851	0.8885	0.5586	0.3972	0.6217	0.3485	0.4696	0.7223	0.1006
TC2N	28883	AP	1	null	null	0	0.9041	1	0.2874	0.9238	0.6129	0.6967	0.0901	0.3335	0.6839	0.2083	0.6691	1	0.5072	0.5914	0.8479	0.1944	0.7137	0.6389	0.7201	0.7097	0.8588	0.3001	0.3915	0.55141	0.9491	0.1713	0.9828	0.2736	0.753	0.8655	0.4628	0.9102	0.5486	0.8773	0.1962	0.56251	0.9114	0.7277	0.784	0.5477	0.8469	0.8008	0.1212
TC2N	28884	AP	2.1	null	null	0	0.9041	1	0.2874	0.0762	0.3871	0.3033	0.9099	0.6665	0.3161	0.7917	0.3309	0	0.4928	0.4086	0.1521	0.8056	0.2863	0.3611	0.2799	0.2903	0.1412	0.6999	0.6085	0.41291	0.0509	0.8287	0.0172	0.7264	0.247	0.1345	0.5372	0.0898	0.4514	0.1227	0.8038	0.345257	0.0886	0.2723	0.216	0.4523	0.1531	0.1992	0.8788
FBLN5	28892	ME	6|7	5	8	0	0.9917	0.5278	0.1036	0.035	0.1355	0.3207	0.1643	0.0671	0.0435	0.1452	0	0.0432	0.0411	0	0.0177	0.0323	0.009	0.119	0.201	0	0.0403	0	0.2854	0.0419	0.0482	0.4105	0.0396	0.1053	0.0504	0.0048	0.0851	0.0253	0.0358	0.1544	0	0.0161	0	0.0317	0.2569	0	0	0.0451375	0.2985
FBLN5	28893	ES	7	5	8	0	0.995	0.9609	0.2376	0.5562	0.2559	0.0931	0.1174	0.2238	0.2331	0.4832	0.4193	0.2405	0.5266	0.6452	0.2277	0.1992	0.4343	0.286	0.2064	0.5996	0.3255	0.3375	0.0975	0.2603	0.2246	0.0498	0.2043	0.2019	0.3173	0.6477	0.3032	0.3446	0.4282	0.2054	0.3201	0.4337	0.4351	0.2457	0.2926	0.5909	0.2863	0.45281	0.1755
EVL	29239	AP	1	null	null	0	0.9934	0.8146	0.1433	0.0621	0.0798	0.1176	0.1691	0.2604	0.0364	0.1358	0.0973	0.092	0.0683	0.0902	0.0889	0.1512	0.4797	0.1122	0.2687	0.0639	0.0184	0.3246	0.1624	0.3645	0.0283	0.4083	0.0078	0.1654	0.117	0.0197	0.125	0.0319	0.0703	0.0854	0.3211	0.1056	0.0973	0.1127	0.0494	0.076	0.1577	0	0.2205
EVL	29240	AP	2	null	null	0	0.9934	1	0.1542	0.0368	0.0315	0.0912	0.0175	0.0848	0.0102	0.0199	0.0652	0.0209	0.0098	0.0187	0.0053	0.0625	0.0101	0.0376	0.013	0.0396	0.0053	0.115	0	0.0848	0.0176	0.076	0	0.0513	0.0203	0	0.071	0.0026	0.0252	0.0081	0.0624	0.0437	0.0121	0.0032	0	0	0.0122	0.046	0.3127
EVL	29241	AP	3	null	null	0	0.9934	0.9922	0.2287	0.9012	0.8886	0.7912	0.8134	0.6548	0.9535	0.8443	0.8375	0.8871	0.9219	0.8911	0.9058	0.7862	0.5101	0.8502	0.7183	0.8965	0.9763	0.5604	0.8376	0.5507	0.9541	0.5157	0.9922	0.7832	0.8627	0.9803	0.8041	0.9656	0.9045	0.9065	0.6165	0.8508	0.8906	0.8841	0.9506	0.924	0.8301	0.954	0.4668
SLC25A29	29256	AA	3.2:3.3:3.4:3.5:3.6	2	3.7	0	0.881	1	0.2783	0.3887	0.378	0.2253	0.2259	0.074	0	0.0477	0.2367	0.0855	0.2842	0.3118	0.1274	0.3736	0.6249	0.4443	0.1259	0.1179	0	0.32483	0.0502	0.1698	0.0638	0.0451	0.2075	0.1705	0.33632	0.3607	0	0.1342	0.2532	0.1501	0.1847	0.4145	0.32966	0	0.2354	0.6703	0.25376	1	0
MOK	29380	RI	15.2:15.3:15.4	15.1	15.5	0	0.9868	0.9907	0.2296	0.6092	0.405	0.3838	0.1782	0.0668	0.1167	0.2795	0.2182	0.2823	0.1141	0.2557	0.2461	0.162	0.6578	0.5788	0.0829	0.3142	0.0871	0.2356	0.247	0.4305	0.2204	0.0273	0.1347	0.3646	0.1983	0.5147	0.2263	0.3169	0.0148	0.2121	0.2666	0.4291	0.5855	0.3483	0.2983	0.5276	0.0848	0.2944	0.2075
AKT1	29558	AP	1	null	null	0	0.9736	0.8244	0.1548	0.0283	0.0455	0.2883	0.0812	0.0832	0.4128	0.1067	0.1032	0.1359	0.094	0.075	0.2251	0.1952	0.1354	0.1575	0.0987	0.18132	0.0477	0.091	0.2975	0.1357	0.1168	0.5297	0.1393	0.0203	0.2365	0.1068	0.2095	0.3516	0.1059	0.25	0.2079	0.1497	0.092	0.1041	0.0512	0	0	0.102413	0.3885
BRF1	29605	AP	13.1	null	null	0	0.9983	1	0.1963	0.4058	0.2289	0.0862	0.2223	0.0582	0.1009	0.1017	0.1757	0.0697	0.0779	0.1342	0.0896	0.3334	0.3717	0.4031	0.0536	0	0.2891	0.3367	0	0.0953	0.0624	0.0706	0.0493	0.2017	0.1736	0.311	0.0686	0.1802	0.2996	0.2035	0.1875	0.2776	0.1189	0.0663	0.2468	0.127	0.2064	0.6641	0.1021
FMN1	29829	AP	1	null	null	0	0.9074	0.9507	0.2149	0.4179	0	0.3115	0	0.2688	0.1069	0.1652	0.3841	0.6069	0	0	0.1652	0	0.16226	0.4237	0.0815	0	0	0.5335	0.3187	0.1115	0	0.0755	0.2554	0.1712	0.1716	0.031	0	0	0.3315	0.9507	0	0	0.1626	0	0.0618	0.0723	0	0.1828	0
CAPN3	30147	AP	18	null	null	0	0.9901	0.6113	0.1389	0.2416	0.2986	0.1014	0.3702	0.0051	0.0776	0.2495	0.4543	0.0964	0.2133	0.1367	0.1714	0.3585	0.2992	0.2773	0.0366	0.1124	0.1269	0.3341	0.1026	0.2652	0.0693	0.0608	0.1969	0.2805	0.2741	0.3106	0.1579	0.2702	0.0556	0.3018	0.3554	0.1055	0.1577	0.2227	0.2129	0.2055	0.2234	0.1049	0.0362
SQRDL	30458	AP	1	null	null	0	0.9934	0.8143	0.1268	0.2208	0.4797	0.0681	0.2105	0.121	0.0512	0.4363	0.0367	0.0452	0.1632	0.1025	0.0639	0	0.386	0.4112	0.1312	0.3054	0.3807	0.1506	0.1101	0.0189	0.0753	0.0341	0.1613	0.0689	0.0069	0.0056	0.0209	0.102	0.1583	0.4469	0.0464	0.2434	0.1316	0.0671	0.1633	0.0728	0.6477	0.20655	0
DUT	30485	AP	3.1	null	null	0	0.9934	0.5711	0.1061	0.199	0.2233	0.1301	0.1884	0.109	0.1815	0.1198	0.2381	0.1145	0.1539	0.1919	0.1367	0.1338	0.1805	0.1982	0.2225	0.2125	0.1328	0.133	0.1253	0.0946	0.1277	0.0749	0.3365	0.1938	0.2746	0.1771	0.2091	0.1457	0.113	0.1431	0.0528	0.197	0.2167	0.2228	0.2192	0.0871	0.038	0.130444	0.0549
MYO5A	30660	ES	35	34	36	0	0.9405	1	0.1471	0.3366	0.3902	0.3677	0.216	0.1418	0.5336	0.3253	0.5793	0.0749	0.2343	0.1091	0.2877	0.322	0.3396	0.2581	0.2686	0.33408	0.4498	0.4525	0.0973	0.136	0.3927	0.1701	0.5025	0.1806	0.3913	0.5504	0.1283	0.5242	0.2761	0.4256	0.2358	0.1551	0.2258	0.4265	0.3321	0.1806	0.3355	0.5081	0.1306
UACA	31439	AP	1	null	null	0	0.9851	1	0.1869	0.2012	0.3452	0.205	0.2398	0.2105	0.1175	0.2999	0.6584	0.2118	0.2978	0.1888	0.3211	0.3668	0.7248	0.4729	0.2095	0.4717	0.4217	0.5674	0.4998	0.4735	0.1586	0.2161	0.5396	0.1189	0.3489	0.4466	0.3902	0.6138	0.3545	0.6783	0.5234	0.7662	0.351	0.5419	0.3113	0.0772	0.1484	0	0.1222
STRA6	31688	AD	18.2	18.1	19	0	0.9851	0.9332	0.2746	1	1	0.3062	1	1	1	1	1	1	0.820878	1	1	0.5777	0.7875	0.8752	0.798944	1	1	1	0.7258	1	1	0.2424	0.4257	1	0.8535	1	1	0.8563	1	0.3733	1	0.5634	0.809	1	1	1	1	0.881814	0.142
NRG4	31911	AT	18	null	null	0	0.995	0.6877	0.1127	0.1417	0	0.2198	0	0	0.1613	0.2386	0	0	0	0	0	0.4814	0.2731	0	0	0	0	0	0	0	0	0	0.2216	0.1112	0	0.0606	0	0	0	0.2737	0.2493	0	0	0	0	0	0.2634	0	0
HYKK	32099	AT	5.2	null	null	0	1	0.9326	0.14	0.6293	0.2268	0.1214	0.1362	0.1392	0.1276	0.2434	0.1775	0.0868	0.1935	0.1457	0.121	0.1683	0.4538	0.3664	0.1977	0.1129	0.1075	0.0958	0.1106	0.2224	0.1443	0.0837	0.2555	0.229	0.2202	0.3297	0.2653	0.3868	0.0798	0.1675	0.3293	0.2175	0.1852	0.1803	0.4022	0.2378	0.1506	0.0862	0.0723
LUC7L	32848	ES	1.3:1.4	1.1	2.2	0	0.9752	1	0.2633	0.6665	0.4604	0.5366	0.6361	0.1644	0.4148	0.3893	0.539	0.2896	0.33923	0.6336	0.2492	0.7185	0.6904	0.7446	0	0.094	0.2957	0.1787	0.1299	0.1948	0.3994	0	0.198	0.5275	0.5383	0.9283	0.4513	0.3382	0.4817	0.2361	0.2946	0.3619	0.3408	0.3911	0.7362	0.7478	0.45821	1	0.4063
PIGQ	32898	AP	1	null	null	0	0.919	0.874	0.178	0.19371	0.0583	0.1362	0.3664	0.3378	0	0.0499	0.0763	0.2898	0.19112	0.1748	0.2344	0.0926	0.1068	0.1504	0.2106	0.11843	0.4978	0	0.0226	0.0367	0.0583	0.1331	0.0455	0.4096	0.0174	0.0317	0.1488	0.1131	0.4384	0.0472	0.0649	0.1845	0.053	0.0342	0	0.34835	0.331	0.492287	0.4264
RHOT2	32938	RI	9.4	9.3	9.5	0	0.9917	0.8618	0.2162	0.3882	0.3302	0.1942	0.333	0.0431	0.1062	0.1833	0.1457	0.1002	0.1113	0.1498	0.1062	0.336	0.4312	0.6025	0.08	0.1947	0.2757	0.2869	0.0628	0.1445	0.0694	0.0525	0.108	0.1444	0.3667	0.4882	0.0458	0.2857	0.0541	0.1726	0.1231	0.6363	0.3708	0.1585	0.2305	0.1051	0.3459	0.42135	0.1636
IL32	33426	RI	1.2:1.3:1.4:1.5:1.6:1.7:1.8	1.1	1.9	0	0.995	0.6352	0.0977	0.1985	0.1388	0.1564	0.1443	0.222	0.1515	0.1645	0.1981	0.2614	0.2255	0.1518	0.1889	0.1543	0.2123	0.2543	0.2177	0.1744	0.294	0.1331	0.1086	0.2027	0.0863	0.1173	0.2363	0.2094	0.2445	0.1859	0.1319	0.2705	0.1139	0.1833	0.1368	0.1013	0.2705	0.1696	0.2331	0.3015	0.3479	0.2356	0.0825
IL32	33427	AA	1.3:1.4:1.5:1.6:1.7:1.8	1.1	1.9	0	0.995	0.5416	0.0847	0.2222	0.1709	0.1035	0.1489	0.2727	0.1075	0.2748	0.2505	0.2955	0.4845	0.1734	0.2296	0	0.1549	0.1625	0.1969	0.3485	0.1746	0.1614	0.1039	0.1666	0.1981	0.2002	0.1966	0.1569	0.222	0.1569	0.2323	0.337	0.2086	0.1597	0.1536	0.1205	0.4006	0.1781	0.3646	0.194	0.5184	0.0887	0.0837
TRAP1	33617	AP	9.1	null	null	0	0.9967	1	0.2383	0.5081	0.6302	0.1236	0.3857	0.0728	0.1746	0.3	0.1822	0.097	0.205	0.2766	0.18	0.158	0.3406	0.4702	0.1091	0.2363	0.2555	0.3586	0.0488	0.0905	0.1628	0.0605	0.1388	0.3249	0.2411	0.5192	0.089	0.3708	0.1198	0.1223	0.1439	0.4414	0.3011	0.2157	0.3336	0.3586	0.1768	1	0.1112
EMP2	33987	AP	2	null	null	0	0.9934	0.9381	0.1968	0.3387	0.4759	0.1095	0.6872	0.5584	0.4054	0.5201	0.0971	0.0887	0.7973	0.7493	0.5892	0.1044	0.2405	0.5603	0.4715	0.5264	0.6671	0.5999	0.5543	0.348	0.2951	0.15	0.2805	0.3427	0.0971	0.1144	0.4265	0.036	0.3054	0.295	0.1944	0.4908	0.2953	0.538	0.7848	0.387	0.1325	0.267967	0.1271
ZC3H7A	34034	AP	2.1	null	null	0	0.9967	1	0.1265	0.5052	0.2875	0.1179	0.263	0.1933	0.1063	0.5489	0.2548	0.0768	0	0.3363	0.1597	0.0591	0.036	0.2775	0.1808	0.3129	0.0952	0.1577	0.487	0.1739	0.0391	0	0.0263	0.1546	0.149	0.0518	0.1364	0.0162	0.0664	0.2477	0	0.0394	0.1838	0.1698	0.3916	0.0939	0.0443	0.1594	0.0673
MKL2	34068	AP	4	null	null	0	0.8314	0.914	0.1948	0.3948	0.6188	0.6239	0.3571	0.4406	0.2914	0.2526	0.3749	0.2724	0.3136	0.24022	0.2114	0.0607	0.6242	0.7418	0.2203	0.231144	0.7058	0.5017	0.2411	0.4429	0.135	0.1616	0.0553	0.2436	0.3045	0.4009	0.374	0.21465	0.3788	0.3793	0.5246	0.315922	0.2017	0.219	0.1225	0.326	0.4625	0.0769	0.2772
MYH11	34188	ES	42	41	43	0	0.9802	0.657	0.1333	0.1761	0.3403	0.5545	0.0807	0.1737	0.4347	0.1562	0.1765	0.052	0.2314	0.1412	0.1764	0.357	0.0429	0.0852	0.1779	0.0513	0.1062	0.1494	0.1901	0.1471	0.4505	0.2742	0.1164	0.3336	0.1348	0.3567	0.1217	0.0912	0.1382	0.1811	0.1484	0.1737	0.2228	0.1321	0.1604	0.0782	0.0897	0.0324	0.4714
RPS15A	34262	ES	3.3	2.2	5.1	0	0.9438	0.8787	0.1471	0.3553	0.1555	0.3671	0.2641	0.1939	0.2135	0.4854	0.2991	0.1787	0.3707	0.1752	0.2219	0	0.4197	0.0881	0.3416	0.2603	0.1677	0.1292	0.0564	0.2146	0	0	0.0528	0.2808	0.0459	0.1047	0.4465	0.2843	0.4448	0.0466	0.2883	0.5336	0.2366	0.1994	0.0846	0.2098	0.4024	0.0561667	0.0384
SYT17	34294	AT	8	null	null	0	1	0.7549	0.1406	0.4505	0.401	0.2111	0	0.268	0.3437	0.2407	0.5967	0.2726	0	0.3876	0.3253	0.0244	0.3925	0.4413	0.2532	0.4366	0.4204	0.1342	0.2871	0.1144	0.6413	0.322	0.3935	0.0786	0.3517	0.2854	0.1993	0.288	0.1997	0.2677	0.4748	0.1949	0.4784	0.057	0.1745	0.1803	0.5859	0.1399	0.2462
CLN3	35708	AP	3.1	null	null	0	0.9603	1	0.1765	0.4263	0.0418	0.1503	0.0605	0.2994	0.1074	0.0605	0.1276	0.1004	0.0673	0	0.0567	0.3109	0.1993	0.1028	0.2405	0	0.0805	0	0.134	0.2696	0.1025	0.5037	0.5345	0.5581	0.0991	0.0945	0.0665	0.0297	0.1806	0.0274	0.3679	0.134	0.0828	0.247	0.2109	0.3109	0.3298	0.27828	0.2862
SULT1A1	35814	AP	1	null	null	0	0.9736	1	0.1911	0.0426	0.0103	0.2285	0.074	0.5605	0.1704	0.1287	0.0194	0.1606	0.21739	0.2004	0.2618	0.0586	0.2125	0.0586	0.4959	0.1799	0.2343	0.2461	0.2753	0.1457	0.1862	0.6367	0.0865	0.0549	0.1229	0.0593	0.0228	0.1886	0.4209	0.571	0.28923	0.0642	0.0196	0.1808	0.0221	0.11763	0.3407	0.1252	0.2608
RABEP2	35888	AP	2.1	null	null	0	0.9917	0.5967	0.0861	0	0	0.0866	0	0.0262	0.0926	0	0	0	0	0.2549	0	0	0.1166	0.0759	0	0	0	0.0433	0.0294	0.0693	0.0634	0.0249	0	0	0.0603	0	0.1174	0	0	0	0	0	0.0996	0	0.1876	0.3055	0	0.0574	0.3133
ASPHD1	35983	AT	5	null	null	0	0.9934	1	0.1979	0.1866	0.3928	0.188	0.1228	0.0674	0.0742	0.3521	0.1759	0.1014	0.1584	0.1842	0.07	0.7017	0.1591	0.2427	0.1637	0.0997	0.1718	0.1126	0.1616	0.1543	0.2543	0.1062	0.1611	0.4986	0.25	0.3655	0.1316	0.0912	0.1695	0.1495	0.204	0.2152	0.2264	0.1559	0.2667	0.2455	0.3097	0.9362	0.7814
KCTD13	35987	AT	2.2	null	null	0	1	0.9337	0.1457	0.3108	0.2807	0.3004	0.2136	0.1485	0.1693	0.2009	0.1293	0.1534	0.0431	0.1632	0.1571	0.4665	0.29	0.2957	0.3379	0.0649	0.1684	0.057	0.1628	0.252	0.2284	0.4188	0.2767	0.3046	0.3757	0.3184	0.2364	0.1103	0.1143	0.1073	0.2219	0.0276	0.1279	0.2264	0.1843	0.2476	0.2182	0.9337	0.5066
VKORC1	36231	ES	4.2:5	2	6	0	0.9934	0.9821	0.1713	0.5966	0.4997	0.1649	0.5815	0.4324	0.3941	0.4953	0.1499	0.4521	0.238	0.4887	0.6346	0.0578	0.4772	0.6505	0.1969	0.4241	0.2712	0.355	0.4406	0.1152	0.5131	0.1801	0.0448	0.4855	0.5116	0.4832	0.1779	0.2704	0.4962	0.4616	0.519	0.1612	0.4664	0.5809	0.5618	0.5935	0.3121	0.330956	0.0344
ZNF267	36293	ES	4	3	5	0	0.9752	0.4582	0.0704	0.0644	0.0921	0.0803	0.2023	0.0556	0.1447	0.0155	0.0286	0.0323	0	0.0634	0	0.1266	0.0362	0.0214	0.0472	0	0.0699	0.0432	0.0477	0.0228	0.0853	0.1707	0.0982	0.0729	0.0151	0.0145	0.1818	0.0221	0.0589	0.0173	0.0905	0	0.0257	0.035	0.0369	0.0362	0.1659	0.0344	0.078
GPR56	36573	AP	3.1	null	null	0	1	1	0.1888	0.384	0.2883	0.352	0.2963	0.414	0.1576	0.3102	0.2022	0.1747	0.4068	0.2569	0.3301	0.1739	0.6682	0.5531	0.4931	0.3278	0.3202	0.3767	0.5188	0.2093	0.2999	0.3345	0.4654	0.3373	0.1808	0.2327	0.2776	0.7776	0.2598	0.71	0.3787	0.7856	0.5149	0.1975	0.1525	0.1105	0.2442	0.0431	0.1433
GPR56	36576	AP	1	null	null	0	1	0.7224	0.1548	0.1334	0.2902	0.2771	0.1469	0.1582	0.39	0.1947	0.143	0.1808	0.1186	0.2941	0.1759	0.4238	0.1257	0.1161	0.103	0.234	0.2021	0.1877	0.1144	0.2481	0.1413	0.4631	0.2209	0.1713	0.1882	0.0899	0.1694	0	0.1359	0.077	0.1501	0.0553	0.101	0.3072	0.261	0.2857	0.2516	0.2646	0.47
CDH16	36897	ES	5.2:6.2:7.2	5.1	7.3	0	0.843	1	0.2055	0.4605	0.3252	0	0.3932	0.0886	0.2928	0.322	0.196	0.0821	0.130222	0.0655	0.0844	0.0611	0.30134	0.2875	0	0.3831	0.1703	0.0938	0.1396	0.1688	0.167	0	0.15175	0.1829	0.138	0.4138	0.3032	0.2546	0.1185	0.1038	0.1135	0.36517	0	0.1407	0.062	0.2233	0.135	0.7782	0.0896
CES3	36907	AP	10	null	null	0	0.9388	1	0.2495	0.6207	0.488	0.6329	0.7601	0.4779	0.2406	0.3272	0.7043	0.7171	0.405	0.4006	0.1802	0.49835	0.7732	0.7178	0.4459	0.2022	0.6949	0.458	0.1579	0.4547	0.3927	0.0152	0.34016	0.6427	0.5015	0.7231	0.3855	0.6467	0.662	0.5016	0.5972	0.5235	0.458	0.4092	0.1862	0.6434	0.7625	0.8047	0.1834
CES4A	36913	AP	3.1	null	null	0	0.8843	1	0.265	0.3205	0.1338	0.3678	0.1252	0.1476	0.7571	0.3392	0.3661	0.1437	0.2186	0.0902	0.12	0.8842	0.3641	0.0943	0.2455	0	0.284	0.0494	0.0561	0.2159	0.486	0.4832	0.5926	0.0571	0.6358	0.766	0.401	0.8238	0.2048	0.0345	0.1123	0.3909	0	0.0548	0.0984	0	0.0803	0.4547	0.766
CES4A	36914	AP	1	null	null	0	0.8843	1	0.265	0.6795	0.8662	0.6322	0.8748	0.8524	0.2429	0.6608	0.6339	0.8563	0.7814	0.9098	0.88	0.1158	0.6359	0.9057	0.7545	1	0.716	0.9506	0.9439	0.7841	0.514	0.5168	0.4074	0.9429	0.3642	0.234	0.599	0.1762	0.7952	0.9655	0.8877	0.6091	1	0.9452	0.9016	1	0.9197	0.6714	0.234
LRRC29	36979	AP	1	null	null	0	0.995	0.9542	0.1998	0.1152	0.212	0.4055	0.3128	0.2888	0.4298	0.1774	0.1969	0.1438	0.2513	0.2485	0.1962	0.5798	0.1134	0.0935	0.1045	0.2769	0.1394	0.2147	0.2042	0.0513	0.188	0.2155	0.0484	0.1665	0.2076	0.1621	0.107	0.1859	0.3961	0.2113	0.2316	0.2383	0.2659	0.0644	0.3014	0	0.0886	0	0.5712
LRRC29	36981	AP	2	null	null	0	0.995	0.9719	0.2088	0.7981	0.6806	0.5483	0.6112	0.7054	0.5142	0.7182	0.7731	0.8028	0.7233	0.7111	0.7872	0.3541	0.7516	0.7832	0.839	0.6763	0.7946	0.7169	0.757	0.8942	0.7739	0.7518	0.9123	0.7407	0.6955	0.6111	0.8082	0.7136	0.5682	0.7795	0.6824	0.6651	0.6263	0.9138	0.6597	0.8256	0.8037	1	0.3239
CLEC18A	37323	AP	1.1	null	null	0	0.8959	0.7129	0.1127	0.3201	0.2779	0.1708	0.1957	0.2204	0.1867	0.3573	0.3657	0.313	0.4529	0.2743	0.3461	0.22933	0.4644	0.2764	0.1507	0.1646	0.3692	0.4346	0.3759	0.1969	0.2824	0.1124	0.28261	0.29	0.2684	0.3536	0.2057	0.1755	0.1227	0.326	0.3232	0.3808	0.2678	0.2675	0.3032	0.2619	0.4439	0.1507	0.0927
TMEM170A	37607	AP	2.1	null	null	0	0.9339	0.7205	0.1349	0.1071	0.0722	0.0515	0.171	0.1416	0.0515	0.1953	0	0.1284	0	0.1142	0.071	0.5077	0	0.1233	0.0791	0.1953	0.0875	0.1864	0.1817	0.1054	0.0633	0.3402	0.1899	0.1521	0.2973	0.1559	0.2231	0.3005	0.0722	0.1626	0.1003	0.3065	0.0875	0.0857	0.154	0	0.0823	0.169875	0.2135
CDK10	38115	RI	10.2	10.1	10.3	0	0.9967	1	0.2045	0.5807	0.4691	0.242	0.3667	0.1406	0.214	0.2888	0.1411	0.179	0.3111	0.2552	0.3104	0.4672	0.5501	0.5604	0.1861	0.1767	0.2744	0.2334	0.0947	0.234	0.1295	0.074	0.2538	0.296	0.3888	0.5303	0.1541	0.3101	0.1397	0.4863	0.1986	0.47	0.2969	0.532	0.5102	0.2594	0.3721	0.1641	0.165
VPS9D1	38130	AP	2.1	null	null	0	0.9851	0.8461	0.198	0.439	0.4631	0.0457	0.0973	0.0262	0.1922	0.0748	0.166	0.089	0.2565	0.1423	0.32	0.2412	0.3651	0.3302	0.0832	0.3651	0.2644	0.4371	0.1257	0.1156	0.1199	0.0955	0.3586	0.2233	0.3423	0.4588	0.1772	0.2796	0.0905	0.0373	0.163	0.6261	0.2141	0.3793	0.3085	0.4301	0.4083	0.368786	0.0794
ABR	38287	AP	20	null	null	0	0.9901	0.7121	0.1306	0	0	0.0859	0.0132	0.1006	0.0065	0.1492	0.0868	0.0322	0.0149	0.0192	0.0066	0.074	0.0264	0.2821	0.115	0.1716	0	0	0.0408	0.0599	0.0455	0.2423	0.0023	0.2221	0.0999	0.0199	0.3668	0.2023	0.0283	0.0073	0.0078	0	0.1939	0.0136	0.0829	0.0782	0	0.0722143	0.4117
SLC43A2	38341	AP	7	null	null	0	0.9554	1	0.1649	0.0158	0	0	0.0116	0	0.0218	0.0053	0	0.0195	0	0	0	0.6419	0.1828	0	0	0.1637	0	0	0.033	0.0064	0	0.0689	0	0.0106	0.0153	0.0075	0	0.0208	0	0	0	0.0379	0	0	0	0.0304	0	0.05382	0.2748
SGSM2	38395	RI	5.2	5.1	5.3	0	0.962	1	0.2362	0.4908	0.2873	0.2398	0.2167	0.0806	0.1559	0.1819	0.273	0.1737	0.14129	0.2002	0.025	0.1825	0.2961	0.5059	0.0233	0.15135	0.2902	0.273	0.0198	0.1254	0.0669	0.0157	0.163	0.2424	0.4648	0.4947	0.0901	0.4409	0.2206	0.1012	0.0887	0.612	0.4121	0.2138	0.2746	0.3234	0.273	0.468975	0.2473
CLDN7	38894	AP	1	null	null	0	0.9802	0.9413	0.1972	0.6488	0.5415	0.3099	0.5517	0.5086	0.2431	0.4264	0.7778	0.7624	0.6638	0.6927	0.3354	0.4244	0.5086	0.5408	0.6568	0.7075	0.434	0.7254	0.5323	0.543	0.6997	0.287	0.4886	0.562	0.4493	0.4712	0.6076	0.4395	0.608	0.6754	0.3592	0.3684	0.5737	0.4405	0.1828	0.8105	0.7111	0.445344	0.2466
ACAP1	38921	AP	1	null	null	0	0.9901	0.9563	0.2326	0.6184	0.5017	0.4352	0.4226	0.3041	0.7655	0.3706	0.4679	0.5054	0.5816	0.2277	0.8454	0.2403	0.2261	0.667	0.334	0.3988	0.854	0.1264	0.4224	0.0689	0.7381	0.5499	0.9563	0.232	0.7746	0.6462	0.3436	0.8209	0.3694	0.6537	0.2044	0.0426	0.5762	0.6951	0.8797	0.3741	0.5245	0.6198	0.1439
FGF11	38952	AP	3.1	null	null	0	0.9934	0.763	0.1502	0.5846	0.1512	0.0351	0.2652	0.0503	0.2006	0.4755	0.2599	0.4198	0.2404	0.4791	0.1671	0.0374	0.0784	0.3327	0.1349	0.3997	0.2966	0.0926	0.164	0.3412	0.0319	0.1364	0.3351	0.3607	0.446	0.1808	0.3893	0.2852	0.4116	0.4323	0.0688	0.3982	0.0673	0.1395	0.3324	0.5038	0.1259	0.322289	0.0268
SOX15	39009	AT	1.4	null	null	0	0.919	0.7652	0.1739	0.0938	0.4069	0.3208	0	0.1164	0.2246	0.5803	0.2505	0.2005	0.23455	0.22928	0.5424	0.352	0.0208	0.3618	0.1945	0.083	0.7364	0.1133	0	0	0.2772	0.098	0.4913	0.3029	0.3029	0.42	0.4428	0.383	0.3256	0.2659	0.1945	0.3029	0.0569	0.2832	0.30751	0.3364	0.27781	0.276471	0.1265
TMEM107	39135	ES	2:3.2:3.4	1	3.7	0	0.9521	1	0.1857	0.3095	0.3195	0.4377	0.41	0.3091	0.4085	0.3837	0.5938	0.4125	0.4815	0.6363	0.3937	0.3262	0.7109	0.4886	0.6034	0.3934	0.2541	0.4278	0.5458	0.517	0.6519	0.5446	0.1941	0.4174	0.414	0.3629	0.5093	0.2151	0.4868	0.402	0.6108	0.3517	0.5768	0.2052	0.565	0.7469	0.591	0.273656	0.388
KSR1	39850	AP	23	null	null	0	0.9636	0.7401	0.1667	0.223	0.2879	0.0761	0.0423	0.11349	0.0664	0.2214	0.2279	0.0621	0.2799	0.0749	0.1082	0.0458	0.4161	0.4172	0.0442	0.114433	0.0512	0.1823	0.1114	0.1262	0.0608	0.0286	0.0696	0.3166	0.2519	0.2603	0.1627	0.3137	0.1826	0.0649	0.1219	0	0.1604	0.0649	0.3138	0.443	0.3816	0.15765	0.0811
NLK	39872	AT	2	null	null	0	1	0.5274	0.0614	0.1114	0.1054	0.1179	0.0603	0.0795	0.1099	0.091	0.0802	0.094	0.1051	0.1228	0.0471	0.107	0.089	0.1044	0.1125	0.0799	0.0575	0.0746	0.1097	0.2046	0.1453	0.1556	0.0891	0.0866	0.1192	0.1189	0.0932	0.0906	0.0897	0.1068	0.13	0.0409	0.0919	0.0695	0.0417	0.0807	0.057	0.0915	0.2123
FLOT2	40004	ES	5	3	6	0	0.9223	1	0.1783	0.2005	0.3766	0	0.0992	0.1812	0.2381	0.2435	0.4353	0.2507	0.25704	0	0.1534	0.1631	0.33242	0.3248	0	0.25994	0.4479	0.3668	0.177	0.1765	0.3085	0.2772	0.162	0.2638	0.3126	0.374	0.6129	0.4147	0.3975	0.2755	0.2515	0.24889	0.2874	0.2221	0.1766	0.6487	0.2922	0.192089	0.0449
RDM1	40348	AT	6	null	null	0	0.9769	0.7773	0.1436	0.164	0.0938	0.1283	0.4239	0.298	0.1397	0.0367	0.163	0.163	0.150222	0.061	0.1935	0	0.2565	0.1808	0.2163	0.2347	0.4861	0.3063	0.1433	0.113	0.203	0	0.4239	0.0864	0.3256	0	0.1363	0.1362	0.2274	0.269	0	0.3789	0.3716	0.3243	0.1212	0.3375	0.4762	0.0946375	0.1886
DUSP14	40523	AP	2	null	null	0	0.995	0.5627	0.0972	0.1502	0.215	0.0345	0.2271	0.1134	0.0734	0	0.0847	0.1609	0.4178	0.1102	0.2054	0.0449	0.2653	0.2336	0.1337	0	0.181	0.1961	0.0845	0.1145	0.0306	0.0156	0.0556	0.1215	0.1652	0.1937	0.0342	0.0615	0.1162	0.2461	0.1968	0.0333	0.0548	0.0946	0.1329	0.3147	0.2624	0.1863	0.0353
RARA	40859	AP	1	null	null	0	0.9983	0.5495	0.08	0.149	0.1914	0.1357	0.1547	0.1707	0.0738	0.1448	0.0957	0.1273	0.2422	0.2055	0.1816	0.0198	0.0533	0.1481	0.1644	0.126	0.1724	0.1544	0.0858	0.1056	0.2299	0.0633	0.0646	0.2681	0.0521	0.1972	0.2329	0.1281	0.0859	0.2117	0.0771	0.1301	0.1142	0.2012	0.4058	0.3673	0.5495	0	0.0368
COASY	41070	AD	1.2:1.3	1.1	1.5	0	0.9504	1	0.1603	0.1832	0	0	0.5289	0.1594	0.0811	0.0499	0.1351	0.0314	0.2856	0.0692	0.0748	0.2601	0.0952	0.1801	0	0.1152	0.2965	0	0.2168	0.137	0.1008	0.0302	0.1572	0.096	0.1419	0.0322	0.1613	0.1219	0.2598	0.2562	0.0706	0.2029	0.1472	0.1944	0.4169	1	0.148433	1	0.0379
PSMC3IP	41080	AD	2.2	2.1	4.1	0	0.843	0.7659	0.1228	0.2142	0.1133	0.09808	0.2541	0.1697	0.1199	0.1093	0.0435	0.1538	0.09777	0.0927	0.0486	0.226	0.13101	0.3292	0.0393	0.08438	0.2035	0	0.1372	0	0.07565	0.09041	0.0139	0.2292	0.1602	0.1372	0.1067	0.0606	0.0413	0.0638	0.0865	0.0486	0.1441	0.0284	0.033	0.113578	0.0305	0.19439	0.154967
C17orf104	41879	AT	6.2	null	null	0	1	0.9474	0.189	0.7552	0.4505	0.3243	0.5045	0.1939	0.3581	0.485	0.4395	0.3726	0.192	0.3383	0.4261	0.5637	0.6159	0.5167	0.5682	0.5328	0.297	0.5421	0.3693	0.3187	0.4254	0.1818	0.2688	0.4021	0.4935	0.628	0.5334	0.5907	0.192	0.3162	0.3256	0.3986	0.3642	0.429	0.4123	0.5302	0.5167	0.0886	0.26
ARHGAP27	41961	AP	7	null	null	0	0.9058	1	0.2013	0.6456	0.4731	0.4897	0.4171	0.28823	0.4313	0.2316	0.3363	0.2693	0.379911	0.0426	0.5705	0.0634	0.5858	0.5749	0.552	0.275522	0.6336	0.5886	0.3473	0.0329	0.4582	0.0871	0.8063	0.2748	0.5079	0.5279	0.3093	0.4367	0.5484	0.2274	0.3961	0.35476	0.4162	0.3172	0.3487	0.37217	0.32661	0.424378	0.3621
HOXB3	42192	AP	6.1	null	null	0	0.9851	0.7828	0.1046	0.2354	0.3096	0.0392	0.2008	0.0915	0.1084	0.4803	0.1346	0.3227	0.2218	0.1193	0.1384	0.1384	0.2878	0.1819	0.0456	0.24788	0.4282	0.2061	0.1591	0.1542	0.1465	0.0589	0.2249	0.1419	0.2092	0.1956	0	0.3472	0.1969	0.1707	0.1187	0.3624	0.3835	0.0253	0.1504	0.0745	0.1462	0.2629	0.154
HOXB3	42195	AP	1	null	null	0	0.9851	0.8051	0.1763	0	0	0.4975	0.1791	0	0	0	0	0	0	0	0	0.0727	0.0208	0	0.4885	0.00971	0	0.046	0.071	0.0688	0	0.6074	0	0.0345	0	0	0	0	0	0	0.1059	0	0	0	0	0	0	0	0.2852
ATP5G1	42240	AD	1.2	1.1	2	0	1	0.5338	0.0763	0.0912	0.0517	0.0948	0.064	0.1199	0.0566	0.0411	0.1053	0.0474	0.0078	0.0349	0.0735	0.2432	0.0089	0.0341	0.0536	0.0508	0.0228	0.0346	0.0958	0.0459	0.0885	0.1977	0.1324	0.0239	0.0681	0.0629	0.0645	0.0347	0.0311	0.064	0.0459	0.0128	0.1583	0.0766	0.0927	0.0462	0.0106	0.0303	0.2155
ABCC3	42463	RI	27.2	27.1	27.3	0	0.9752	1	0.2403	0.5009	0.3667	0.1926	0.2038	0.0197	0.1195	0.1872	0.1547	0.0684	0.1834	0.244	0.0822	0.3541	0.407	0.3005	0.0598	0.1283	0.2491	0.2339	0.0454	0.0971	0.1791	0.0055	0.1851	0.3088	0.3186	0.4459	0.0886	0.3529	0.0921	0.1174	0.1443	0.4902	0.3045	0.1314	0.1426	0.2159	0.1775	0.2367	0.1385
SPAG9	42493	AP	5	null	null	0	0.9934	0.6077	0.0779	0.0255	0.053	0.0692	0.0773	0.0343	0.0438	0.0233	0.0325	0.0176	0.0514	0.0212	0.005	0.044	0.1025	0.0627	0.0162	0	0.0239	0.0377	0.0028	0.0171	0.0119	0.1119	0.0198	0.0636	0.0148	0.0108	0	0.0062	0.0025	0.0191	0.0088	0	0.0149	0	0.0087	0.0388	0.0151	0.1025	0.1283
MSI2	42614	AP	3.1	null	null	0	0.9934	0.5877	0.0862	0.1186	0.0557	0.1909	0	0.0708	0.1649	0.0833	0.057	0.0563	0	0	0.0536	0.2285	0.1002	0	0.0662	0.1033	0	0.1314	0.0314	0.235	0.048	0.2533	0.169	0.0919	0.0748	0.0791	0.1139	0.1025	0.0477	0.0298	0.1569	0	0.0971	0.1163	0.1905	0.0766	0.0995	0	0.2379
SUPT4H1	42661	AP	1	null	null	0	0.9983	0.9206	0.1377	0.3213	0.2544	0.3908	0.0895	0.0396	0.3121	0.33	0.4154	0.2433	0.4638	0.0976	0.2447	0.0726	0.1747	0.4058	0.1902	0.3626	0.2955	0.0854	0.1416	0.0858	0.3137	0.0878	0.414	0.1835	0.3332	0.4006	0.092	0.3981	0.0758	0.183	0.0433	0.2796	0.2831	0.1851	0.0939	0.172	0.1461	0.1667	0.0723
BRIP1	42892	AT	19.2	null	null	0	1	0.6478	0.104	0.2607	0.1509	0.1286	0.1816	0.0972	0.1194	0.1788	0.1435	0.1639	0.1163	0.1469	0.1305	0.4462	0.2475	0.2059	0.1722	0.2091	0.1378	0.1457	0.2038	0.2161	0.1347	0.2641	0.1651	0.1812	0.1663	0.209	0.2466	0.1707	0.1991	0.0894	0.3153	0.1488	0.1586	0.1699	0.0997	0.1561	0.1313	0.0701	0.3832
MAP2K6	43187	AP	2	null	null	0	0.9719	0.8521	0.1246	0.0215	0.0767	0.1193	0	0.2748	0	0	0.0623	0	0.0347	0.0144	0	0.1135	0.2831	0.1379	0.0572	0.0948	0.0889	0.4746	0.0689	0.0111	0.028	0.3739	0.1219	0.0876	0.0137	0.0402	0.028	0.037	0.027	0.0685	0.0477	0	0.0584	0.0514	0.0273	0.0185	0	0.0572	0.1892
KCNJ16	43189	AP	4	null	null	0	0.9653	0.9957	0.1812	0.465	0.3714	0.0689	0.4443	0.24	0.153	0.4044	0.271	0.3492	0.1325	0.6323	0.3574	0.4597	0.262	0.5292	0.0884	0.4625	0.2676	0.1964	0.2084	0.2459	0.3312	0.1025	0.3656	0.2306	0.3743	0.2776	0.1715	0.3713	0.1622	0.2583	0.1507	0.7145	0.3012	0.3006	0.3313	0.2632	0.2448	0.2951	0.1736
SMIM6	43473	AP	2.1	null	null	0	0.9851	0.7985	0.1439	0.3301	0.2523	0.2612	0.2158	0.2804	0.3868	0.3177	0.5011	0.4137	0.2276	0.3128	0.1599	0.4214	0.3508	0.3677	0.3234	0.2443	0.431	0.1213	0.1777	0.2993	0.1244	0.3271	0.1874	0.2699	0.3653	0.3986	0.2579	0.2155	0.1733	0.2669	0.1284	0.1799	0.1313	0.2489	0.1667	0.3899	0.2489	0.3986	0.5781
EXOC7	43568	ES	00:07:08.100000	6	8.2	0	0.8909	1	0.2805	0.4706	0.3056	0.29277	0.2995	0.15384	0.1234	0.5064	0.547	0.21872	0.20656	0.1137	0.0505	0.4537	0.631	0.9291	0.2995	0.2471	0.2691	0.3391	0.16429	0.381	0.2218	0.0238	0.3702	0.8369	0.283	0.5621	0.22456	0.3322	0.3744	0.2257	0.3271	0.2717	0.38174	0.1069	0.1914	0.5064	0.1703	0.63157	0.2779
CYGB	43589	AP	1	null	null	0	0.9983	0.8364	0.1171	0.1096	0.0412	0.0158	0	0.0039	0.1064	0.023	0.0124	0.0035	0.0956	0.0401	0.006	0.1892	0.1332	0.0816	0.146	0.068	0.1063	0.0144	0.0661	0.0138	0.0356	0.0637	0.46	0.0511	0.022	0.0473	0.0414	0.0703	0.0486	0.2785	0.0429	0.0196	0.0403	0.1596	0.068	0.0833	0.0222	0.2917	0.2693
2020-09-09	43723	AP	6.1	null	null	0	0.9983	0.8531	0.1216	0.4124	0.4673	0.4205	0.2847	0.3911	0.2177	0.2777	0.2862	0.2421	0.4427	0.4329	0.3628	0.0545	0.4768	0.4454	0.4063	0.2945	0.2305	0.4416	0.3949	0.3207	0.4221	0.1594	0.2431	0.3284	0.3411	0.3976	0.3075	0.2064	0.4103	0.3469	0.3261	0.2539	0.3044	0.2395	0.2869	0.3811	0.4166	0.8531	0.2219
CD7	44320	RI	1.2:1.3	1.1	1.4	0	0.805	1	0.1254	0.0864	0.0936	0.0215	0	0.0191	0.1184	0.1048	0.0153	0.0919	0.0842	0.05494	0.043	0.0944	0.0807	0.1048	0.015	0.0215	0.0215	0.0222	0.052	0.015	0.0693	0.0912	0.0377	0.0727	0.0839	0.0531	0.0042	0.0293	0	0.0199	0	0.08453	0.025	0.0173	0.0553	0.0994889	0.09598	0.171283	0.1052
NARF	44391	AP	1	null	null	0	0.995	0.4228	0.0746	0.0517	0.0333	0.0839	0.0473	0.0228	0.0793	0.0941	0.1298	0.0982	0.0451	0.058	0.0571	0.4228	0.0721	0.1504	0.0803	0.1446	0.0391	0.0585	0.127	0.0522	0.0624	0.1088	0.0365	0.0676	0.0964	0.1444	0.0648	0.0783	0.014	0.072	0.0716	0.0169	0.1321	0.0818	0.0334	0	0.0704	0.0951556	0.3002
C18orf56	44455	AT	3	null	null	0	0.995	0.6731	0.1106	0.0876	0.1288	0.1561	0	0.0336	0.0652	0.0282	0.0386	0.0212	0	0.0172	0	0.4227	0.1175	0.1061	0.102	0.0176	0.0666	0.0093	0.0284	0.0409	0.0371	0.1937	0.1115	0.086	0.1126	0.0102	0.0109	0.0481	0.2227	0.0199	0.0438	0.03	0.0107	0.0593	0.1106	0.1053	0.1445	0.0083	0.1239
ENOSF1	44459	AP	11	null	null	0	1	0.9613	0.1899	0.4004	0.4146	0.2232	0.467	0.0886	0.2374	0.1635	0.1004	0.0929	0.1953	0.1944	0.3363	0.3216	0.5472	0.3643	0.1802	0.1525	0.2714	0.2844	0.0693	0.2007	0.2351	0.0691	0.27	0.5211	0.1819	0.4081	0.1103	0.1242	0.1792	0.0918	0.2296	0.4657	0.2111	0.295	0.419	0.6074	0.5017	1	0.1255
ENOSF1	44474	ES	6	5	7	0	0.9917	0.9333	0.2294	0.449	0.3478	0.2034	0.3349	0.0815	0.1457	0.2041	0.1056	0.0562	0.4924	0.1787	0.1834	0.2087	0.4118	0.3443	0.0955	0.1498	0.1614	0.1629	0.0153	0.1793	0.0639	0.0134	0.1181	0.3437	0.3968	0.6102	0.0895	0.3051	0.0754	0.0816	0.1964	0.3975	0.2683	0.4282	0.5537	0.3801	0.058	0.3159	0.0793
EPB41L3	44533	ES	25	24	26	0	0.9934	1	0.2245	0.668	0.8841	0.3532	0.8101	0.7337	0.4348	0.3647	0.4655	0.3293	0.7062	0.3863	0.7455	0.6765	0.9162	0.6763	0.5402	0.5152	0.8399	0.8518	0.6639	0.1783	0.4551	0.2345	0.871	0.6806	0.4593	0.6593	0.6618	0.5569	0.8685	0.7258	0.7711	0.6329	0.5286	0.2434	0.4554	0.5871	0.6121	0.6952	0.0808
PTPRM	44565	AP	2	null	null	0	0.9934	0.9784	0.2098	0.3958	0.3641	0.0611	0.5458	0.3742	0.3704	0.4819	0.254	0.2625	0.2933	0.6261	0.5119	0.0473	0.0559	0.626	0.5691	0.4411	0.4823	0.2948	0.4915	0.1018	0.2556	0.1447	0	0.4542	0.4431	0.4891	0.2432	0.4985	0.3164	0.4337	0.0962	0.297	0.4711	0.6	0.8271	0.7116	0.3837	0.9595	0.2181
SOGA2	44571	AP	1	null	null	0	0.9504	1	0.281	0.0644	0.1635	0.2674	0.0689	0.0647	0.294	0.3039	0.0536	0.2682	0.2009	0.1876	0.139	0.570056	0.395	0.2279	0.0974	0.0112	0.3659	0.5342	0.6492	0.1365	0.0997	0.8173	1	0.5715	0.1165	0.282	0.2024	0.1848	0.0414	0.2832	0.4582	0.4097	0.1093	0.1546	0.2314	0.1533	0.2713	0.0342	0.7546
SOGA2	44572	AP	8	null	null	0	0.9504	0.9341	0.2569	0.3355	0.003	0.6931	0.8606	0	0.6486	0.1551	0.9209	0.1677	0.3768	0.5084	0.7934	0.20241	0.0783	0.416	0.874	0.741	0.2704	0.1737	0.0454	0.5229	0.7819	0.0681	0	0.0465	0.8415	0.4816	0.397	0.0834	0.8828	0.0242	0.3944	0	0.1382	0.5167	0.6713	0.3785	0.4838	0.6803	0.2454
SOGA2	44574	AP	2	null	null	0	0.9504	1	0.2733	0.6001	0.8335	0.0395	0.0706	0.9353	0.0574	0.541	0.0255	0.5641	0.4224	0.304	0.0676	0.23385	0.5267	0.3561	0.0285	0.2106	0.3637	0.2921	0.3054	0.3406	0.1185	0.1146	0	0.3348	0.0421	0.1951	0.4006	0.6922	0.0686	0.6926	0.1474	0.4148	0.7525	0.3287	0.0973	0.4243	0.1436	0.1868	0
RALBP1	44602	AP	1	null	null	0	0.8942	0.9057	0.1814	0.087	0.0696	0.333	0	0.1199	0.1771	0.0885	0	0.0434	0.137862	0.0781	0.0903	0.3574	0.1128	0.0142	0.0258	0.159867	0.0394	0.1925	0.1345	0.0281	0.1199	0.3293	0.2683	0.1748	0.2082	0.0406	0.0314	0.0571	0.0164	0.2094	0.0535	0.1748	0.0674	0.2006	0.0214	0.0832	0.273	0.256222	0.4219
ABHD3	44778	AD	5.2	5.1	6	0	0.995	1	0.2102	0.388	0.2709	0.1168	0.3102	0.0414	0.1123	0.2264	0.0991	0.0653	0.0618	0.0817	0.126	0.1242	0.443	0.189	0.1107	0.0365	0.1777	0.1524	0.0455	0.1395	0.0872	0.029	0.1034	0.1474	0.2367	0.3294	0.0667	0.2335	0.0513	0.0892	0.1612	0.5161	0.1896	0.2531	0.292	0.1474	0.1332	0.2901	0.1374
KCTD1	44993	AP	3	null	null	0	0.9983	0.616	0.094	0.1726	0.0206	0.1397	0.1341	0.1164	0.2321	0.0387	0.0119	0.0299	0.136	0.0534	0.0625	0.2731	0.1787	0.1945	0.0283	0	0.0717	0.2505	0.1017	0.0213	0.0209	0.2442	0.1535	0.0748	0.0828	0.087	0.0099	0.0787	0.0561	0.0861	0.1274	0.1491	0.1026	0.2101	0.074	0	0.0495	0	0.2022
SLC14A2	45328	AP	1	null	null	0	0.9041	0.9941	0.2415	0	0	0.8073	0	0.0894444	0.3793	0	0	0	0.6617	0	0.10221	0.559	0	0	0	0.06479	0.2659	0	0	0	0	0.6953	0	0.352	0	0	0	0	0.0562	0.05366	0.11339	0	0	0	0	0.07489	0.09288	0.0945889	0.5082
SLC14A2	45330	AT	13.2	null	null	0	0.9983	0.7978	0.1499	0	0	0.3701	0.3623	0	0.1981	0.123	0	0.1456	0	0	0.1638	0.4326	0.029	0	0.2561	0.4086	0.057	0.0633	0.0952	0	0	0.4642	0.1687	0.0606	0.0963	0.0191	0	0.0968	0	0	0.0663	0.3701	0.3266	0.0594	0.3665	0.1469	0	0.1592	0.1548
RNF165	45395	AT	1.5	null	null	0	1	0.9569	0.2077	0.307	0.1336	0.2032	0.1275	0.3623	0.2164	0.1819	0.3057	0.3052	0	0.1407	0.1547	0.2884	0.5916	0.155	0.0386	0.145	0.2179	0.0801	0.1226	0.5569	0.3743	0.1542	0.0911	0.1604	0.1479	0.5281	0.2688	0.5566	0.2845	0.2148	0.2001	0.2032	0.2885	0.2736	0.2507	0.2165	0	0.3068	0.6804
MYO5B	45493	AP	32.1	null	null	0	0.9405	1	0.2519	0.9195	0.9543	0.3048	1	0.9882	0.8842	0.6938	0.9366	0.8934	0.8008	0.9631	0.7099	0.0841	0.9737	0.9678	0.9088	0.8894	0.9301	1	0.9559	0.7759	0.8998	0.0808	0.6871	0.7972	0.8639	0.9589	0.8637	0.8704	0.9905	0.9707	0.8008	1	0.9279	0.9038	0.9271	0.9279	0.9725	1	0.1983
MYO5B	45495	AP	1	null	null	0	0.9405	1	0.2519	0.0805	0.0457	0.6952	0	0.0118	0.1158	0.3062	0.0634	0.1066	0.1992	0.0369	0.2901	0.9159	0.0263	0.0322	0.0912	0.1106	0.0699	0	0.0441	0.2241	0.1002	0.9192	0.3129	0.2028	0.1361	0.0411	0.1363	0.1296	0.0095	0.0293	0.1992	0	0.0721	0.0962	0.0729	0.0721	0.0275	0	0.8017
NEDD4L	45650	AP	5	null	null	0	0.995	1	0.1662	0.2775	0.115	0.2363	0.4683	0.0741	0.222	0.0997	0.0135	0.1763	0.377	0.0678	0.2361	0.1289	0.263	0.1229	0.2027	0.0073	0.0151	0.2005	0.076	0.034	0.1035	0.1759	0.0546	0.3523	0.1768	0.069	0.0919	0.0548	0.1477	0.2384	0.1291	0.0628	0.0234	0.1184	0.1233	0.3389	0.377	0.5176	0.3045
ZCCHC2	45703	AP	2.1	null	null	0	0.9917	0.9602	0.2337	0.6629	0.7017	0.1105	0.5303	0	0.4585	0.5768	0.5131	0.18	0.1623	0.5685	0.2053	0.2853	0.4046	0.5465	0.3339	0.2432	0.7004	0.4159	0.2916	0.2538	0.0967	0.1918	0.0524	0.5539	0.3688	0.5098	0.2125	0.1535	0.3617	0.0719	0.2803	0	0.6113	0.4477	0.6987	0.7771	0.9119	0.9602	0
PLIN5	46809	AT	2.3	null	null	0	0.9983	0.6536	0.1278	0.3498	0.3076	0.0814	0.2025	0.4324	0.0894	0.2765	0.1664	0.1628	0.2889	0.1047	0.3033	0.0939	0.2256	0.22	0.2191	0.2155	0.1416	0.3266	0.2808	0.2309	0.2477	0.0605	0.1458	0.198	0.3216	0.2304	0.5084	0.4866	0.3216	0.2122	0.3738	0.1628	0.2355	0.1831	0.2358	0.4384	0.4155	0.1059	0.1157
CRB3	47046	AP	3.1	null	null	0	0.9702	0.9416	0.2002	0.706	0.8081	0.6702	0.7033	0.8347	0.4559	0.5914	0.7341	0.739	0.5281	0.7335	0.5823	0.4083	0.6252	0.6789	0.7304	0.6471	0.5574	0.662	0.7295	0.6942	0.7333	0.3932	0.6358	0.6361	0.6443	0.806	0.7849	0.4818	0.6611	0.8717	0.614	0.5816	0.6833	0.5038	0.6348	0.63329	0.55908	0.618925	0.3768
CRB3	47047	AP	2	null	null	0	0.9702	0.9871	0.2024	0.281	0.179	0.326	0.2967	0.1558	0.528	0.3974	0.263	0.2533	0.4719	0.2549	0.4109	0.5852	0.3748	0.3211	0.2665	0.3372	0.4426	0.3312	0.2672	0.3012	0.2596	0.6043	0.3534	0.3552	0.3501	0.1787	0.2117	0.4927	0.3335	0.1262	0.3752	0.4092	0.3147	0.4795	0.3584	0.3935	0.42001	0.303114	0.612
SLC44A2	47559	AP	2	null	null	0	0.9934	0.8767	0.182	0.1207	0.1278	0.2115	0.1142	0.1356	0.2257	0.0914	0.0817	0.1655	0.2054	0.2901	0.239	0.4022	0.1342	0.1319	0.1587	0.1909	0.0627	0.0348	0.2159	0.1226	0.2071	0.5065	0.1914	0.1604	0.3035	0.4071	0.2	0.1445	0.1581	0.3063	0.1784	0.3904	0.1846	0.1607	0.2272	0.1927	0.1228	0.1246	0.6006
PRKCSH	47706	AP	2.1	null	null	0	0.9802	1	0.2171	0.1826	0.2303	0.1674	0.1053	0.0744	0.2488	0.0843	0.1041	0.0799	0.5846	0.278	0.0934	0.7442	0.399	0.1194	0.2316	0.0463	0.1476	0.258	0.1073	0.1213	0.1236	0.2749	0.6263	0.1658	0.1282	0.3038	0.2448	0.2352	0.753	0.1177	0.3602	0.2796	0.1421	0.0913	0.1547	0.1966	0.1314	0	0.4013
ZNF44	47789	AT	18	null	null	0	1	0.905	0.2333	0.0952	0.1302	0.3651	0.3271	0.0656	0.6471	0.044	0.1636	0.0367	0.0094	0.059	0.0072	0.3083	0.1003	0.1602	0.0219	0.0864	0.0683	0.1354	0.1187	0.0318	0.0482	0.4093	0.1182	0.0678	0.0509	0.1182	0.0712	0.04	0.0279	0.0394	0.0155	0.2923	0.2768	0.0517	0.0604	0.0619	0.038	0.0289	0.7128
ZNF44	47790	AT	10	null	null	0	1	0.4921	0.1017	0.1777	0.2473	0.2641	0.1996	0.1268	0.1019	0.2392	0.2255	0.266	0.4176	0.2126	0.3375	0.3422	0.1708	0.227	0.3484	0.0223	0.1829	0.1181	0.3036	0.2352	0.3621	0.2361	0.297	0.392	0.3355	0.2674	0.3308	0.0928	0.2529	0.3629	0.2347	0.0791	0.1232	0.3187	0.3687	0.3301	0.3435	0.4916	0.079
ZNF44	47791	AT	6.2	null	null	0	1	0.8768	0.2048	0.7271	0.6225	0.3708	0.4734	0.8076	0.251	0.7169	0.6109	0.6973	0.573	0.7283	0.6553	0.3495	0.7289	0.6128	0.6297	0.8913	0.7488	0.7465	0.5778	0.7331	0.5897	0.3546	0.5848	0.5402	0.6136	0.6144	0.598	0.8672	0.7192	0.5977	0.7498	0.6286	0.6	0.6296	0.5709	0.608	0.6185	0.4795	0.2082
HOOK2	47862	AP	1	null	null	0	0.9851	0.8562	0.1557	0.3147	0.506	0.0653	0.2499	0.2362	0.2486	0.1747	0.2825	0.1409	0.5651	0.0783	0.1005	0.0502	0.4641	0.3298	0.1905	0.2825	0.5198	0.2362	0.292	0.1876	0.1226	0.1015	0.213	0.2842	0.213	0.4405	0.1481	0.2217	0.3512	0.24	0.1035	0.3208	0.203	0.1862	0.1333	0.1604	0.3022	0.31091	0.0166
HOOK2	47868	AD	4.2	4.1	5	0	0.9802	1	0.2092	0.4479	0.3918	0.2606	0.2674	0.3156	0.3146	0.1797	0.2727	0.1466	0.3274	0.2222	0.1396	0.31	0.4026	0.3318	0.1377	0.5489	0.399	0.46	0.2421	0.1603	0.1221	0.1034	0.2588	0.2436	0.2674	0.471	0.1022	0.2333	0.2557	0.2997	0.1957	0.4933	0.2557	0.3061	0.2329	0.245	0.3209	0.477137	0.1786
EMR2	48028	AT	21	null	null	0	1	0.9331	0.18	0.4347	0.1695	0.1874	0.1998	0.1178	0.1301	0.2063	0.2815	0.1879	0.1301	0.5238	0.1365	0.5101	0.2003	0.2814	0.1156	0.2025	0.0593	0.0832	0.1237	0.2968	0.0877	0.1426	0.0633	0.2825	0.1993	0.2736	0.234	0.302	0.0721	0.1088	0.1252	0.4369	0.164	0.2733	0.1597	0.3479	0.1585	0.1112	0.7503
TPM4	48124	AP	1	null	null	0	0.9983	0.716	0.1428	0.1752	0.3773	0.2704	0.2215	0.3752	0.0603	0.1023	0.6333	0.1009	0.5007	0.4859	0.3833	0.1282	0.0346	0.0926	0.3796	0.0808	0.2621	0.4638	0.3419	0.1656	0.24	0.0307	0.0032	0.2694	0.2013	0.1219	0.3232	0.088	0.3512	0.0951	0.265	0.3638	0.0554	0.2215	0.4715	0.2773	0.5117	0.319411	0.0429
OCEL1	48242	AP	2.1	null	null	0	0.9405	0.7665	0.135	0	0.2739	0.1003	0.0788	0.0528	0.2427	0.136	0.1088	0.0385	0.1891	0.15847	0	0.3327	0.7665	0.3619	0.3907	0.4008	0.16653	0.14165	0.3907	0.3303	0.14868	0.132	0.1761	0.2722	0.2477	0.166	0.344	0.3222	0.318	0.1407	0.2507	0.3247	0.1852	0.2126	0.1648	0.195811	0.147722	0.138333	0.1003
SSBP4	48427	AP	17.1	null	null	0	0.9967	0.7013	0.1101	0.0615	0.1368	0.1871	0.1142	0.0964	0.1509	0.065	0.0435	0.0352	0.3259	0.2118	0.1538	0.2021	0.202	0.1462	0.1293	0.1958	0.0598	0.3165	0.0292	0.1056	0.0907	0.0604	0.1301	0.1667	0.1219	0.1902	0.0917	0.2637	0.0985	0.0099	0.1684	0.0964	0.1764	0.0899	0.0234	0	0	0	0.2999
SUGP2	48548	AD	12.4:12.5	12.3	14	0	0.9917	1	0.1805	0.3627	0.3539	0.1969	0.2461	0.0496	0.1212	0.2383	0.2087	0.0863	0.174056	0.0653	0.1389	0.2937	0.411	0.7919	0.1201	0.0118	0.0666	0.1114	0.0395	0.1401	0.206	0.063	0.1211	0.3228	0.1967	0.2811	0.0803	0.2655	0.0571	0.0471	0.1646	0.1876	0.1069	0.1775	0.624	0.1588	0.2984	0	0.0637
ZNF675	48823	AT	7	null	null	0	1	0.596	0.0969	0.145	0.2732	0.1809	0.1117	0.2037	0.189	0.1664	0.195	0.1225	0.0557	0.2764	0.1494	0.0656	0.1193	0.1039	0.1239	0.2216	0.1918	0.1693	0.1993	0.2314	0.243	0.0148	0.0362	0.2233	0.1437	0.2843	0.4483	0.1665	0.08	0.1269	0.1771	0.0556	0.1247	0.2552	0.2281	0.2118	0.0464	0.064	0.0636
ZNF726	48830	AT	3.2	null	null	0	1	0.6378	0.1225	0.2813	0.2412	0.2619	0.16	0.292	0.3756	0.2114	0.2996	0.2336	0.2259	0.1552	0.2159	0.3466	0.1805	0.2011	0.2074	0.2671	0.2987	0.1852	0.1519	0.2703	0.2639	0.4976	0.2292	0.2674	0.2286	0.1921	0.221	0.2653	0.3327	0.1702	0.2552	0.2257	0.3076	0.1976	0.1561	0.1964	0.3448	0.2743	0.5163
PDCD5	48878	AP	2	null	null	0	0.9983	0.5571	0.0861	0.1848	0.2429	0.1388	0.1669	0.0758	0.1236	0.0856	0.1147	0.1128	0.2039	0.0439	0.219	0.1255	0.1663	0.1602	0.0876	0.1027	0.1371	0.1273	0.1463	0.0355	0.2198	0.0922	0.3837	0.0349	0.1754	0.0928	0.0589	0.1727	0.1405	0.5044	0.0696	0.1806	0.0794	0.1809	0.1816	0.1183	0.1699	0.1805	0.0416
HAUS5	49218	RI	15.2	15.1	15.3	0	0.9719	1	0.2309	0.5322	0.6715	0.2254	0.3478	0.0336	0.2202	0.1892	0.127	0.0909	0.187189	0.3478	0.0964	0.3312	0.6361	0.507	0.1463	0.106	0.2321	0.2623	0.0722	0.1356	0.0854	0.0816	0.4	0.4375	0.4	0.5213	0.1468	0.358	0.0769	0.2188	0.25	0.4343	0.4604	0.1775	0.5018	0.2857	0.2105	0.594286	0.3182
CAPN12	49690	AT	5	null	null	0	0.9884	0.9637	0.1789	0.0538	0.1284	0.1677	0.1626	0.0582	0.1998	0.0299	0.0174	0.0275	0.338	0.0588	0.2769	0.8517	0.1096	0.0949	0.0391	0.022	0.056	0.0996	0.0408	0.0794	0.1292	0.4769	0.6734	0.1961	0.1166	0.2965	0.11	0.0847	0.0426	0.0582	0.2189	0.0339	0.0283	0.0554	0.0626	0.0884	0.0457	0.6968	0.3727
BCKDHA	50063	AP	2.1	null	null	0	1	0.9101	0.2063	0.1155	0.2003	0.1269	0.1524	0.1229	0.3744	0.2459	0.1151	0.4739	0.0807	0.2062	0.1756	0.689	0.0581	0.1193	0.0947	0.0263	0.2622	0.0752	0.1098	0.1427	0.157	0.7366	0.4801	0.1711	0.3513	0.376	0.1675	0.2688	0.0802	0.1785	0.0912	0.0974	0.2636	0.1891	0.1298	0.0384	0.0178	0	0.6576
ARHGEF1	50101	ES	15	14	16	0	0.9884	0.8838	0.1735	0.4433	0.2943	0.2186	0.14	0.1093	0.362	0.247	0.1523	0.1664	0.2771	0.0982	0.3182	0.3278	0.2649	0.437	0.1723	0.2374	0.2688	0.1519	0.1853	0.1341	0.3255	0.141	0.3577	0.1697	0.4585	0.5486	0.166	0.6107	0.1415	0.2227	0.1175	0.1583	0.3651	0.1834	0.2078	0.26196	0.1503	0.344311	0.0634
TMEM145	50151	AT	16	null	null	0	1	0.9402	0.24	0.0295	0.2663	0.1319	0.744	0.6392	0.4686	0	0.424	0.2617	0.9178	0	0.7979	0	0.8391	0.4148	0.8096	0.27	0.4236	0.7905	0.3471	0.2743	0.3601	0	0.0743	0.12	0	0.1413	0.3136	0.0738	0.0683	0.578	0.3424	0.0662	0.1242	0.7184	0.0718	0	0.1242	0	0
APOC2	50375	RI	4.4	4.3	4.5	0	0.9901	1	0.1841	0.0266	0.0248	0.0411	0.0241	0.0189	0.0113	0.0955	0.2521	0.011	0	0.2172	0.0171	0.832	0.0335	0.0501	0.0187	0.0103	0.0142	0.013	0.0396	0.0129	0.0133	0.1464	0.0104	0.1171	0.021	0.0243	0.0101	0.016	0.0039	0.0078	0.0097	0.0076	0.0136	0.0559	0.0097	0.0044	0.2393	0.0279667	0.0595
MEIS3	50645	AA	7.1	6	7.2	0	0.9669	1	0.1893	0.2324	0.4049	0.1714	0.3915	0.3535	0.4502	0.117	0.3638	0.4502	0.34499	0.4911	0.1035	0.0439	0.6202	0.2868	0.2263	0.3915	0.2633	0.5096	0.316	0.2764	0.124	0.2507	0.495	0.2614	0.2739	0.3752	0.0569	0.3149	0.3915	0.5335	0.3531	0.7605	0.185	0.4093	0.0439	0.3398	0.4093	0.432	0.185
CARD8	50713	ES	7.1:7.2	5	8	0	0.9719	0.9682	0.2575	0.8027	0.5915	0.3339	0.5252	0.2234	0.2679	0.3946	0.4588	0.2639	0.3366	0.2205	0.5505	0.3338	0.8166	0.6642	0.2302	0.620522	0.2807	0.5948	0.1419	0.3409	0.5365	0.5604	0.5367	0.3105	0.7083	0.5304	0.2874	0.6429	0.1698	0.613	0.1923	0.9417	0.6195	0.5364	0.6578	0.616	0.1959	0.6844	0.4128
CARD8	50714	ES	00:06:07.200000	5	8	0	0.8893	1	0.2471	0.6289	0.3907	0.1916	0.3148	0.0595	0.1644	0.145	0.2378	0.1231	0.1134	0.0798	0.2983	0.0645	0.6461	0.531	0.2354	0.18501	0.1237	0.203	0.0252	0.1	0.2208	0.06425	0.4281	0.1837	0.5452	0.3863	0.177	0.4107	0.0602	0.4673	0.083	0.7734	0.5574	0.4191	0.4803	0.4155	0.1609	0.1845	0.3168
SULT2B1	50773	AP	1	null	null	0	0.9818	0.935	0.2452	0	0.1779	0	0.1044	0.2399	0.0977	0	0.6024	0	0	0.189	0.5677	0.2213	0	0.1513	0.1931	0.211	0	0.4311	0.1044	0	0.2326	0.4825	0.1779	0.0673	0	0	0.0979	0	0.3356	0.1681	0.2326	0	0.0977	0.5782	0.4311	0	0.4909	0.252362	0.5635
SPHK2	50779	AP	3.1	null	null	0	0.8264	0.9812	0.2512	0.4665	0.3682	0.8749	0.41646	0.2591	0.7367	0.5598	0.2591	0.2412	0.43394	0.7498	0.2358	0.8211	0.40257	0.3042	0.212	0.41416	0.1428	0	0.3042	0.3331	0.1554	0.8138	0	0.4048	0.2939	0.417	0	0.2726	0.2798	0	0.3441	0.6362	0.4116	0.2726	0	0.2798	0.44218	0.472675	0.9572
SPHK2	50780	AP	1.1	null	null	0	0.8264	0.9812	0.2512	0.5335	0.6318	0.1251	0.47351	0.7409	0.2633	0.4402	0.7409	0.7588	0.5113	0.2502	0.7642	0.1789	0.50201	0.6958	0.788	0.39147	0.8572	1	0.6958	0.6669	0.8446	0.1862	1	0.5952	0.7061	0.583	1	0.7274	0.7202	1	0.6559	0.3638	0.5884	0.7274	1	0.7202	0.625556	0.473262	0.0428
SPHK2	50786	RI	3.2	3.1	3.3	0	0.8413	0.9801	0.3163	0.569	0.7589	0.1364	1	0.27285	0.4954	0.4482	0.4482	0.2713	0.55345	0.2622	0.49155	0.5544	1	1	0.28372	0.4482	0.5493	1	0.30457	0.491	0.6464	0.1086	1	0.6526	0.7529	0.7032	1	0.4155	0.374956	0.38332	0.432956	1	0.619	0.619	1	0.55224	0.4482	0.71791	0.1334
TBC1D17	51116	ES	4	3	5	0	0.9983	1	0.1845	0.3263	0.1944	0.1589	0.1398	0.0316	0.1156	0.2121	0.2268	0.0931	0.2235	0.1375	0.0801	0.2979	0.42	0.4209	0.0724	0.122	0.3319	0.2122	0.0888	0.106	0.046	0.0927	0.0719	0.178	0.3161	0.3691	0.0776	0.2292	0.1908	0.269	0.0635	0.3965	0.1875	0.1346	0.2122	0.1404	0.1561	0.1007	0.1437
ATF5	51134	AP	1	null	null	0	0.9967	1	0.173	0.5473	0.6487	0.2656	0.6549	0.566	0.5666	0.4028	0.3352	0.4764	0.1039	0.3349	0.6149	0.1062	0.3281	0.4925	0.4946	0.5259	0.4059	0.1315	0.358	0.2531	0.5441	0.2497	0.515	0.2878	0.5068	0.4925	0.6173	0.489	0.2963	0.6146	0.2013	0.4134	0.6059	0.7616	0.6518	0.8062	1	0.8331	0.1932
CD33	51314	AT	6.3	null	null	0	1	0.9253	0.1008	0.1279	0.1262	0.103	0.0506	0.0948	0.0504	0.1778	0.54	0.0954	0.0762	0.1527	0.0683	0.2401	0.1287	0.1628	0.1036	0.0274	0.0442	0.0786	0.0784	0.1462	0.063	0.1453	0.0459	0.1709	0.1258	0.1373	0.1254	0.0764	0.0265	0.0971	0.0855	0.0685	0.064	0.0743	0.0948	0.2378	0.1146	0.0346	0.2649
ZNF331	51724	AP	8	null	null	0	0.9868	0.9304	0.2241	0.1134	0	0.4047	0.0781	0	0.2903	0.1509	0.3271	0	0.9304	0	0.0518	0.5116	0.7411	0	0.467	0	0.6168	0	0.1374	0.0535	0.0788	0.1337	0	0	0.072	0.0146	0	0.1862	0.5072	0.5592	0.1631	0.1008	0.1994	0.1517	0.1746	0.4999	0.129	0.2412	0.4912
VSTM1	51760	ME	3|4	2	5	0	0.9471	0.7636	0.1345	0.193	0.1643	0	0.3083	0.1129	0.2883	0.1373	0	0.0528	0.15619	0	0.2947	0	0.2191	0.187	0.2414	0.1394	0.1179	0.3619	0.6406	0.0782	0.4262	0.14115	0.6511	0.0901	0.0818	0.0085	0.2737	0.0373	0.6721	0.1084	0.2805	0.0331	0.5142	0.1822	0.1684	0.1984	0.15614	0.1418	0.229
RDH13	51998	AP	1	null	null	0	0.9752	0.683	0.1809	0.2675	0.4666	0.0475	0	0	0.4891	0.17229	0	0	0.4531	0.5367	0.1385	0.1702	0	0.0168	0	0	0.5807	0.3287	0.0152	0	0	0.3423	0.3152	0.0322	0.0939	0.0724	0	0	0	0.052	0.1768	0.3463	0.28	0	0.4915	0.339	0.6674	0.382111	0.5104
SH3YL1	52495	AP	6	null	null	0	0.9967	0.8924	0.1666	0.2521	0.4619	0.1741	0.2126	0.0722	0.4078	0.2582	0.1183	0.0957	0.1574	0.4778	0.1684	0.2755	0.3083	0.1685	0.0807	0.0875	0.1939	0.2142	0.2137	0.1464	0.1361	0.0612	0.4115	0.2124	0.1689	0.327	0.1074	0.1012	0.109	0.1357	0.1292	0.6366	0.2508	0.125	0.2027	0.3418	0.1694	0.4977	0.0501
APOB	52792	AT	17	null	null	0	0.9785	1	0.2196	0.1467	0.0662	0.0739	0.0018	0.1539	0.0612	0.0907	0.0256	0.006	0.031	0.0461	0.0093	0.198	0.2205	0.0389	0.0073	0.008	0.0193	0.0049	0.0045	0.0293	0.023	0.2612	0.954	0.0632	0.0585	0.1201	0.1892	0.0073	0.2391	0.0024	0.1301	0.0573	0.0248	0.0027	0.0017	0.2144	0.0219	0.0039	0.2447
DNMT3A	52857	AT	5.2	null	null	0	1	0.9113	0.1079	0.1981	0.1393	0.2973	0.1802	0.1922	0.1574	0.0705	0.1279	0.1836	0.2048	0.104	0.1469	0.3649	0.0891	0.1324	0.1121	0.2033	0.1294	0.1046	0.1421	0.2268	0.2598	0.1143	0.2311	0.0787	0.148	0.1588	0.2865	0.1365	0.1616	0.0795	0.2573	0.0552	0.1436	0.2013	0.0772	0.1216	0.0767	0.1483	0.3491
CGREF1	52930	AP	1.1	null	null	0	0.9934	0.8879	0.2185	0.1788	0.3059	0.4377	0.5895	0.5473	0.3543	0.4421	0.6917	0.7061	0.5233	0.5551	0.7156	0	0.2805	0.3893	0.7163	0.4637	0.5233	0.4586	0.6885	0.6525	0.7509	0.4533	0.0215	0.2673	0.4975	0.3286	0.711	0.7441	0.7184	0.8597	0.467	0.4983	0.3485	0.6627	0.4408	0.2515	0.3099	0.263556	0.025
LTBP1	53179	AP	1	null	null	0	0.9339	1	0.1441	0.1239	0.0329	0.0474	0.1622	0.1004	0.1365	0.4927	0.0084	0.14158	0.0586	0	0.0887	0.1553	0.0729	0.1125	0.1157	0.2454	0.3674	0.0531	0.1243	0.1646	0.0323	0.1043	0.0277	0.037	0.0175	0.0581	0.5896	0.1952	0.2009	0.0654	0.0846	0.011	0.2047	0.0998	0.0931	0.0542	0.0315	0	0.2693
RASGRP3	53188	AP	3	null	null	0	0.9901	0.9207	0.1692	0.136	0.0677	0.042	0.0198	0.1275	0.3077	0.1126	0.1884	0.08	0.2261	0.1519	0.1764	0.2397	0.0814	0.0615	0.0741	0.2487	0.1833	0.0779	0.0879	0.0381	0.1897	0.3791	0.8589	0.0413	0.1204	0.2745	0.0939	0.3008	0.1791	0.1931	0.0275	0.1136	0.2784	0.1483	0.2647	0.1519	0.0225	0.0545	0.4039
SPTBN1	53576	AP	1	null	null	0	0.9785	1	0.2063	0.448	0.2806	0.4548	0.6458	0.4962	0.1635	0.4836	0.3547	0.6426	0.5563	0.5603	0.4594	0.0556	0.3744	0.4832	0.6851	0.3517	0.6244	0.5386	0.6951	0.8897	0.5606	0.113	0.0998	0.6013	0.4088	0.6619	0.6822	0.4333	0.3818	0.1486	0.6526	0.2231	0.3852	0.2792	0.6317	0.5276	0.3168	0.6378	0.2108
PUS10	53673	AP	2.1	null	null	0	0.8132	0.8825	0.2145	0.3151	0.5755	0.6479	0.443067	0.2635	0.4676	0.6646	0.404	0.4977	0.43081	0.801	0.4676	0.34625	0.5729	0.5941	0.3257	0.349133	0.6822	0.351689	0.5015	0.3623	0.6168	0	0.632	0.672	0.3313	0.3917	0.7002	0.3917	0.7072	0.364	0.435656	0.391833	0.5629	0.2582	0.0842	0.763	0.2635	0.6589	0.0865
CAPG	54272	AP	2	null	null	0	1	0.9	0.1949	0.4443	0.7321	0.2108	0.414	0.3116	0.3441	0.5764	0.1003	0.6575	0.1778	0.4376	0.2801	0.0546	0.1977	0.3904	0.1589	0.5187	0.6805	0.4933	0.2268	0.3576	0.3352	0.0641	0.3284	0.4134	0.3441	0.3491	0.5796	0.6642	0.4492	0.3862	0.1632	0.3322	0.6489	0.3408	0.5856	0.7176	0.1329	0.7144	0.0985
TMEM127	54516	AP	3	null	null	0	0.9884	0.9213	0.0753	0.0528	0.0747	0	0.1357	0.0998	0.0256	0.076	0	0.0409	0.0946	0.1324	0.0179	0.0163	0.1047	0.1236	0.0929	0.0566	0.052	0.0174	0.0346	0.0966	0.0619	0.0111	0.041	0.0672	0.0161	0.018	0.0529	0.0102	0.1021	0.0382	0.2341	0.0888	0.0782	0.0168	0.1255	0.9213	0.824	0.9896	0.0226
C2ORF15	54669	AP	1	null	null	0	0.9983	0.592	0.0787	0.089	0.049	0.1364	0.0426	0.0665	0.178	0.1147	0.0293	0.0593	0.0293	0.1652	0.093	0.0696	0.0565	0.1135	0.0751	0.0656	0.0733	0.1129	0.1135	0.1059	0.0423	0.1866	0.0917	0.0456	0.0755	0.036	0.0885	0.1956	0.0187	0.0286	0.0193	0.1535	0.1018	0.0999	0.1221	0.0374	0.0174	0.0159	0.1927
C2ORF15	54673	AT	5.2	null	null	0	1	0.609	0.0646	0.0731	0.0702	0.1095	0.0666	0.0637	0.1584	0.095	0.0472	0.0571	0.0803	0.1329	0.0917	0.1066	0.1162	0.0791	0.082	0.0506	0.0866	0.071	0.081	0.061	0.0627	0.1989	0.0984	0.1077	0.1114	0.1239	0.0104	0.12	0.0395	0.0875	0.0597	0.2216	0.0737	0.1008	0.0727	0.0935	0.088	0.1078	0.1746
IL1R1	54770	AP	1	null	null	0	0.9603	0.9254	0.1545	0.2909	0.2271	0.0112	0.187	0.4632	0.3765	0.2617	0.3129	0.418	0.121	0.4546	0.3445	0.1629	0.1679	0.4133	0.3792	0.3348	0.2392	0.3218	0.3894	0.2101	0.6008	0.0768	0.2717	0.2588	0.348	0.3226	0.1395	0.2108	0.4432	0.1351	0.1925	0	0.2343	0.3071	0.3482	0.6686	0.2915	0.6365	0.107
IL1RL1	54791	AT	13	null	null	0	0.9851	0.6242	0.1205	0.1012	0.1933	0.114	0.3042	0.0831	0.1457	0.0494	0.3282	0.1739	0.0997	0	0.2721	0.0674	0.0429	0.3118	0.204	0	0.1768	0	0.0511	0.0688	0.3481	0.0284	0.3766	0.1756	0.0555	0.0283	0.0687	0.3501	0.0898	0	0.0968	0.05876	0.1497	0.0264	0.1072	0.2792	0.0755	0.0308	0.024
SULT1C2	54877	AA	5.1	3	5.2	0	0.9256	0.9356	0.2099	0.4601	0.4731	0.1577	0.3545	0.0282	0.1494	0.2753	0.1951	0.07	0.1942	0	0.329	0.3293	0.424	0.4901	0.0809	0.0399	0.1465	0.27114	0.0467	0.1862	0.1645	0.0993	0.2886	0.3222	0.2818	0.4071	0.1529	0.1477	0.3258	0.286	0.1207	0.47	0.2287	0.1695	0.2755	0.3456	0.3399	0.508611	0.1604
LIMS1	54881	AP	2	null	null	0	0.9967	0.543	0.0955	0.2669	0.3058	0.0394	0.0444	0.0254	0.23	0.1665	0.0558	0.0471	0.0095	0.0393	0.1267	0.004	0.1767	0.2072	0.1586	0.1681	0.1789	0.0214	0.1165	0.013	0.2593	0.0314	0.2727	0.0775	0.1431	0.2678	0.0968	0.2081	0.3384	0.212	0.0621	0.0469	0.1901	0.1625	0.3916	0.1731	0.0184	0.1023	0
LIMS1	54883	AP	5	null	null	0	0.9967	0.8059	0.1106	0.0512	0.047	0.0787	0.0197	0.0508	0.1041	0.0415	0.0185	0.0439	0.0042	0	0.1109	0.353	0.0252	0.0051	0.069	0.0895	0.068	0.038	0.0043	0.0043	0.1052	0.1461	0.3092	0.0238	0.105	0.0544	0.0408	0.1461	0.0113	0.0451	0	0.1558	0.1107	0.0703	0.0617	0.0768	0.0735	0.1361	0.2219
PTPN4	55141	AP	14	null	null	0	0.9719	0.8961	0.2277	0.4293	0.3874	0.2413	0.2977	0.6854	0.4713	0.3495	0.5922	0.1574	0	0	0.4396	0	0.3244	0.5405	0.2413	0.6914	0.5615	0.5666	0.181	0.2046	0.409	0	0.6557	0.3591	0.3712	0.4582	0.2576	0.6246	0.4162	0.4684	0.4522	0.5952	0.4829	0.3035	0.3107	0.2817	0.5057	0.39648	0.0677
BIN1	55193	ES	16:17:00	12	18	0	0.8826	0.9106	0.2548	0	0	0	0.3174	0.1275	0.0438	0.4181	0.4679	0.9036	0.18676	0.3487	0.0742	0.39546	0.20525	0.3668	0.1707	0.8081	0.0544	0.4775	0.3025	0.745	0.2305	0.2264	0	0.7094	0.1406	0.3785	0.6034	0	0.2086	0.212	0.4588	0.134	0.478	0	0	0.22634	0.1895	0.299186	0.6137
ARHGEF4	55355	AT	14.3	null	null	0	1	0.8319	0.1709	0.1065	0.2547	0.1787	0.0395	0.1639	0.5088	0.0224	0.0438	0.0799	0.1007	0.0716	0.0622	0.2406	0.0155	0.007	0.0246	0.0277	0.0069	0	0.1156	0.2187	0.6719	0.2855	0.2073	0.0806	0.6238	0.0166	0.0177	0.086	0.065	0.0916	0.0712	0.1647	0.2691	0.0204	0.055	0.0325	0	0	0.4898
DAPL1	55686	AT	6	null	null	0	0.843	1	0.3321	0.1656	0.8352	0.2627	0.9344	0.7403	0.7623	1	1	0.6447	0.553667	0.536567	1	0.0584	0.9772	0.572	0.3221	0.52305	0.4161	1	1	0.60652	0.8105	0.0757	0.8394	0.2447	1	1	0.55592	0.8953	0.6814	0.8869	1	0.6245	0.4873	0.647	0.7689	0.4319	0.506278	0.63455	0.1575
DAPL1	55687	AT	4	null	null	0	0.843	1	0.3321	0.8344	0.1648	0.7373	0.0656	0.2597	0.2377	0	0	0.3553	0.399956	0.36432	0	0.9416	0.0228	0.428	0.6779	0.385378	0.5839	0	0	0.36404	0.1895	0.9243	0.1606	0.7553	0	0	0.34794	0.1047	0.3186	0.1131	0	0.3755	0.5127	0.353	0.2311	0.5681	0.43808	0.3528	0.8425
WDSUB1	55695	AD	1.2:1.3	1.1	2	0	0.7851	0.5735	0.1079	0	0	0.0567	0.04952	0.016	0.0887	0.0164	0	0.0155	0.03182	0	0	0.0513	0.0174	0	0.037	0.0356667	0	0.016	0.0137	0.0378	0	0.068	0	0.0409	0.0791	0.0254	0.0275	0.05939	0	0.008	0.0238	0.05027	0.022	0.009	0	0.0197	0.0383	0.0614714	0.1728
GRB14	55779	AP	1	null	null	0	0.8264	1	0.3459	0.2767	0.7452	0.2263	0.1376	0.7629	0.2263	0.7573	0.7452	0.4852	0.400356	0.4217	0.041	0.002	1	0.46397	0.45526	0.482725	0.1754	0.0375	1	0.4674	0.637	0.0505	0.6167	0.394	0.6292	0.5772	1	0.43124	0.4458	0.50968	0.637	0.3572	0.7247	0.3559	0.0148	0.411867	0.472944	0.1728	0.02
DYNC1I2	55943	ES	8	7.3	9	0	0.9983	0.8436	0.0862	0.0639	0.0325	0.0866	0.0283	0.0513	0.0533	0.0717	0.074	0.103	0.0263	0.1632	0.089	0.0499	0.0108	0.0188	0.0863	0.0365	0.0316	0.0159	0.1956	0.2368	0.2081	0.1238	0.0232	0.1472	0.1344	0.0963	0.0995	0.0585	0.0669	0.0339	0.036	0.0059	0.1257	0.064	0.0778	0.1931	0.097	0.0298	0.3315
WIPF1	56028	AP	2	null	null	0	0.9835	1	0.1663	0.4154	0.5218	0.4684	0.1504	0.069	0.515	0.1374	0.166	0.1727	0.3687	0.2009	0.5603	0.05	0.29	0.4433	0.3009	0.1469	0.5265	0.0599	0.1611	0.0249	0.3543	0.1968	0.5943	0.1707	0.483	0.5023	0.1481	0.5019	0.4669	0.5278	0.0803	0.4617	0.3721	0.3323	0.6847	0.6696	0.5443	1	0.1038
CCDC141	56396	AT	12.2	null	null	0	0.9967	0.8835	0.1132	0.2198	0.1651	0.0474	0.2623	0.0201	0.0519	0.1145	0.0503	0.0062	0.0776	0.188	0.0524	0.1559	0.1251	0.2741	0.0537	0.0918	0.1159	0.0716	0.0671	0.0638	0.0617	0.0975	0.043	0.0653	0.038	0.1333	0.1115	0.0596	0.0566	0.1631	0.0419	0.1699	0.0555	0.0623	0.1027	0.124	0.0227	0.0155	0.3807
MFSD6	56566	AP	4	null	null	0	0.8	1	0.1903	0.3017	0.4643	0.3757	0.283989	0.26476	0.2131	0.2364	0.312778	0.1816	0.29736	0.0965	0.4081	0.0897	0.4725	0.4433	0.1936	0.196257	0.419	0.5897	0.2088	0.3772	0.2681	0.1688	0.0292	0.3939	0.2073	0.2905	0.4378	0.22927	0.2453	0.1688	0.4699	0.357929	0.236	0.25	0.1398	0.4057	0.52	0.253	0.2142
CASP8	56814	AP	4	null	null	0	0.9917	0.6284	0.1166	0.2377	0.2991	0.0651	0.1869	0.0631	0.2417	0.0549	0.0516	0.0992	0.3147	0.1719	0.2142	0.0508	0.2083	0.1656	0.1657	0.1214	0.2671	0.1888	0.0723	0.0389	0.2214	0.0712	0.3398	0.0734	0.1325	0.2323	0.1059	0.1981	0.1553	0.2512	0.0871	0.1334	0.0962	0.2285	0.3185	0.0634	0.1404	0.4929	0.0752
BCS1L	57544	AD	1.2:1.3:1.4:1.5:1.6:1.7:1.8	1.1	2	0	0.9851	1	0.2462	0.3714	0.4522	0.2703	0.2833	0.0568	0.1407	0.248	0.2637	0.0294	0.475	0.3229	0.2399	0.4352	0.4159	0.5949	0.1985	0.4554	0.3295	0.1865	0.1284	0.1113	0.0931	0.0469	0.1519	0.4323	0.3749	0.6166	0.1595	0.4352	0.1373	0.1031	0.1087	0.3726	0.2388	0.1987	0.4753	0.3686	0.1455	1	0.153
COL6A3	58108	ES	03:04:00	2	5	0	0.9041	1	0.1364	0.0936	0.1076	0.1342	0.215	0.0463	0.1161	0.0917	0.1815	0.1646	0.3679	0.274	0.2264	0.0968	0.1757	0.0772	0.0597	0.0912333	0.0664	0.0311	0.0868	0.147	0.0738	0.2009	0.1575	0.1171	0.091	0.1498	0.14664	0.069	0.0467	0.2307	0.1057	0.1205	0	0.0488	0.1737	0.1158	0.1013	0.2078	0.3402
THAP4	58391	AP	1	null	null	0	0.9983	1	0.2344	0.2484	0.3968	0.495	0.4513	0.4095	0.2169	0.2422	0.6103	0.4808	0.4513	0.3128	0.2717	0.1424	0.5656	0.6335	0.5055	0.1807	0.5506	0.3841	0.3921	0.9037	0.442	0.2056	0.5597	0.4162	0.3983	0.4547	0.3979	0.4443	0.6209	0.9562	0.6699	0.3093	0.195	0.7129	0.1912	0.1847	0.2958	0.6476	0.13
D2HGDH	58414	ES	00:10:11.100000	9	11.2	0	0.9967	1	0.2439	0.4993	0.6	0.3069	0.3984	0.044	0.105	0.6952	0.1584	0.2588	0.0917	0.1841	0.1242	0.1842	0.3208	0.3231	0.0587	0.382	0.2863	0.2613	0.0435	0.2196	0.2307	0.031	0.2053	0.327	0.614	0.7154	0.1315	0.327	0.1524	0.0336	0.1983	0.4828	0.4323	0.1636	0.4477	0.4794	0.0717	0.546022	0.242
D2HGDH	58422	ES	7.1:7.2:7.3	6	8	0	0.9934	1	0.2298	0.3844	0.5155	0.3895	0.3419	0.0811	0.1296	0.8592	0.1181	0.1735	0.0895	0.2483	0.1815	0.1649	0.4132	0.3394	0.1801	0.0888	0.3421	0.3184	0.1785	0.0685	0.1517	0.1459	0.2763	0.2319	0.3007	0.5891	0.127	0.1711	0.0312	0.1449	0.3513	0.4184	0.3018	0.1164	0.4883	0.3723	0.1658	0.414586	0.1788
PCNA	58648	AP	1	null	null	0	0.995	0.5511	0.1005	0.1158	0.0723	0.2069	0.2266	0.1968	0.1371	0.1484	0.1292	0.1988	0.097	0.2182	0.1175	0.2292	0.1299	0.1392	0.0825	0.1341	0.1654	0.087	0.2137	0.1457	0.0821	0.2555	0.0973	0.1564	0.1282	0.1833	0.1415	0.0815	0.1242	0.076	0.1275	0.0521	0.1271	0.0999	0.1393	0.1408	0.0906	0.05928	0.3459
EPB41L1	59264	AP	6	null	null	0	0.9636	0.9798	0.2308	0.5297	0.8217	0.4872	0.2894	0.6061	0.1064	0.4082	0.7332	0.8452	0.169	0.4164	0.2993	0.063	0.8961	0.2376	0.2099	0.3228	0.2491	0.6747	0.4783	0.3446	0.4619	0.0995	0.4713	0.3283	0.3826	0.3509	0.4449	0.5505	0.4221	0.8917	0.2445	0.4272	0.3844	0.3507	0.1314	0.1408	0.3065	0.343389	0.3432
SGK2	59448	ES	2	1	3.3	0	0.9388	1	0.2465	0.3348	0.4409	0.1162	0.3933	0.0367	0.1913	0.2669	0.2145	0.1112	0.1021	0.9022	0.17	0.2145	0.522	0.6109	0.0903	0.19738	0.2981	0.1349	0.113	0.1282	0.0191	0.0724	0.2468	0.2334	0.2631	0.4136	0.209	0.1972	0.1913	0.0336	0.2468	0.8722	0.184	0.0844	0.0929	0.0781	0.0453	0.396375	0.0938
TCEA2	60186	AP	1	null	null	0	0.9967	0.8782	0.202	0.3758	0.4613	0.233	0.5554	0.3291	0.0823	0.2125	0.2041	0.3723	0.179	0.1457	0.698	0.1699	0.2081	0.3854	0.4609	0.2353	0.4269	0.3758	0.3953	0.2448	0.3006	0.0845	0.062	0.4987	0.4641	0.4887	0.3347	0.4017	0.5749	0.6444	0.5738	0.233	0.3312	0.4441	0.3865	0.3515	0.4094	0.42218	0.0937
CXADR	60227	AT	8	null	null	0	1	0.7563	0.129	0.4428	0.4075	0.1693	0.4069	0.1554	0.2	0.3816	0.2242	0.2204	0.2915	0.4443	0.4164	0.2173	0.4561	0.4754	0.3922	0.2804	0.3694	0.2527	0.3435	0.1317	0.5098	0.1018	0.2187	0.2765	0.2476	0.363	0.3477	0.2727	0.5152	0.3413	0.3855	0.2173	0.3116	0.3483	0.4896	0.3015	0.3362	0.4798	0.1815
C21orf49	60377	AT	7	null	null	0	1	0.6205	0.1494	0.2215	0.207	0.2359	0.4689	0.322	0.0665	0.453	0	0.4333	0	0.256	0.2244	0.085	0.6075	0.4855	0.3093	0.116	0.1321	0	0.2356	0	0.0809	0	0	0.3019	0.3234	0.168	0.2591	0	0.1957	0.3446	0.2845	0.2237	0.1349	0.6205	0.21	0.2531	0.5155	0.172	0
KCNJ15	60582	AP	3	null	null	0	0.9372	1	0.2298	0.1925	0.0921	0.1792	0.0952	0.2101	0.0389	0.5902	0.2015	0.0802	1	0.2998	0.3538	0.0942	0.4158	0.1894	0.9754	0.4691	0.0418	0.1166	0.2257	0.212	0.1495	0.1119	0.0634	0.2114	0.1819	0.1274	0.1504	0.8113	0.2104	0.28873	0.2495	0.5439	0.3071	0.2179	0.9348	0.1703	0.545	0.0419	0.0083
SH3BGR	60639	AP	2	null	null	0	0.8876	1	0.2608	0.0229	0.4657	0.5398	0.5175	0.2603	0.0285	0.0994	0.5042	0.0192	0.19	0.0285	0.38622	0.8168	0.19	0.1726	0	0.2911	0.2709	0.105	0.5897	0.251	0.7207	0.6324	0.37763	0.4841	0.19	0.3619	0.0225	0	0	0.23	0.40048	0.1122	0.1703	0.4132	0.1674	0.4381	0.39493	0.466811	0.6488
CECR1	60971	AP	6	null	null	0	0.8975	1	0.3127	0.2681	0.078	0.1875	0.5641	0.417	0.3443	0.2476	0.36775	0.2744	0.1165	0.3575	0.0426	0.417	0.6305	0.0654	0.4407	0.6014	0.1776	0.6681	0.2091	0.5747	0.0412	0.4721	0.1367	0.4528	0.0643	0.0877	0.4476	0.0542	0.0891	0.0949	0.7207	0.484329	0.03	0.775	0.0072	0.2159	0.3929	0.2047	0.9828
CECR1	60973	AP	2	null	null	0	0.8975	1	0.3098	0.6746	0.9002	0.7863	0.3943	0.583	0.6286	0.7331	0.472111	0.7101	0.8144	0.6425	0.9409	0.583	0.3591	0.8913	0.5484	0	0.8126	0.3002	0.7672	0.4253	0.9588	0.5279	0.8413	0.5472	0.8899	0.8801	0.5419	0.9098	0.8999	0.862	0.2687	0.339156	0.8173	0.225	0.9862	0.7698	0.5493	0.6868	0
MICAL3	61009	AP	1	null	null	0	0.8645	0.7695	0.1308	0.1538	0.1833	0.1697	0.2296	0.1697	0.1925	0.2115	0.2412	0.2392	0.1697	0.1517	0.2614	0	0.4004	0.364	0.2095	0.18212	0.1252	0	0.358	0.3229	0.0473	0.2347	0.0273	0.1734	0.1672	0.2475	0.1364	0.2635	0.1106	0.1885	0.1726	0.18303	0.1851	0.2657	0.1042	0.1734	0.0991	0.224386	0.1252
TXNRD2	61090	AT	13	null	null	0	1	0.9721	0.1062	0.2676	0.2102	0.1081	0.1128	0.0847	0.1255	0.1682	0.2068	0.1105	0.218	0.1003	0.2254	0.1761	0.2458	0.2394	0.2668	0.2017	0.1756	0.1058	0.1742	0.1045	0.214	0.1185	0.1829	0.3443	0.1405	0.2974	0.1124	0.1346	0.1329	0.1843	0.2439	0.0774	0.0652	0.1478	0.1838	0.7452	0.7541	1	0.1061
PI4KA	61188	AP	33.1	null	null	0	0.9769	1	0.2557	0.3805	0.4391	0.096	0.4453	0	0.153	0.3156	0.2051	0.0498	0.0912	0.1308	0	0.1433	0.5547	0.3537	0.0559	0.238722	0.153	0.2982	0.0924	0.065	0.0936	0.0241	0.0419	0.1507	0.3251	0.6405	0.0704	0.4745	0.153	0.1091	0.2208	1	0.192	0.1568	0.2236	0.2431	0.0792	0.3758	0.3111
HPS4	61504	RI	10.2:10.3:10.4	10.1	10.5	0	0.995	0.9986	0.2288	0.2849	0.2454	0.0707	0.317	0.0291	0.1549	0.2003	0.1062	0.0301	0.0852	0.2175	0.0279	0.302	0.4009	0.3855	0.0318	0.0313	0.2151	0.4344	0.0432	0.0563	0.0471	0.019	0.0446	0.2019	0.2009	0.4278	0.1062	0.1818	0.0729	0.0495	0.0572	0.6526	0.2231	0.1083	0.1554	0.1449	0.1058	0.3365	0.1715
TPST2	61518	AP	3	null	null	0	0.9587	0.9004	0.1301	0	0.0306	0.3081	0	0.054	0	0	0	0	0.0223	0.1205	0	0.0285	0.0106	0.0156	0.014	0.0395	0	0	0	0	0	0.1782	0.0076	0.0206	0	0	0	0	0	0.0067	0	0	0	0	0	0.02733	0.0419889	0.05726	0.302
GAL3ST1	61771	AP	1	null	null	0	0.9752	1	0.1883	0.0723	0.0917	0.0885	0.1013	0.0401	0.1007	0.1258	0.0875	0.0534	0.1634	0.0667	0.038	0.8878	0.1059	0.1007	0.0631	0.0865	0.0539	0.0594	0.0835	0.091	0.0516	0.674	0.811	0.0515	0.0369	0.081	0.1044	0.0512	0.1722	0.1534	0.1144	0.0841	0.0645	0.0724	0.0361	0.0418	0.0644	0	0.1331
OSBP2	61801	AP	6	null	null	0	0.9091	0.7689	0.1393	0.0648	0.3378	0.1062	0	0.3888	0.1458	0.2717	0	0	0.1303	0.3655	0.0738	0.0516	0.0484	0.4478	0.1732	0.145443	0.0567	0.0947	0.049	0.1532	0	0	0	0.1086	0.0907	0	0.2176	0.4555	0.1881	0	0.107	0.100229	0.3092	0.0635	0	0.0466	0	0.09805	0
SH3BP1	62134	AT	20.3	null	null	0	1	0.867	0.1383	0.2833	0.2153	0.1901	0.1849	0.0494	0.1814	0.1142	0.1234	0.1016	0.2632	0.0913	0.2497	0.1329	0.3451	0.2492	0.0722	0.5559	0.3131	0.2631	0.1394	0.0326	0.1853	0.1486	0.5549	0.0499	0.1436	0.2537	0.069	0.2185	0.3348	0.2116	0.132	0.3257	0.4524	0.2347	0.1685	0.0767	0.1302	0.1691	0.0168
CSNK1E	62230	AP	1	null	null	0	0.9752	0.5567	0.114	0.2285	0.1498	0.1916	0	0	0.0547	0.1346	0.0722	0	0	0.0716	0.0513	0.1509	0.1083	0.0874	0	0.1131	0.1215	0.1758	0.0816	0.1569	0.1993	0.2875	0.2317	0.1119	0.2307	0.2059	0	0.1215	0.1642	0.1132	0.1509	0	0.2534	0.3058	0	0.1594	0.2076	0.148	0.3989
SGSM3	62346	RI	19.2	19.1	19.3	0	0.9967	0.8897	0.2062	0.4405	0.3871	0.2217	0.1932	0.0426	0.1834	0.2466	0.1095	0.1515	0.042	0.1182	0.1322	0.3312	0.3663	0.4186	0.0701	0.14	0.2868	0.1392	0.0854	0.1746	0.1047	0.0453	0.056	0.2165	0.4153	0.5633	0.0546	0.2259	0.0718	0.1247	0.1226	0.4274	0.3177	0.224	0.2668	0.259	0.1792	0.4364	0.2466
MKL1	62349	AP	4.1	null	null	0	0.9702	0.8309	0.155	0.485	0.2642	0.1959	0.3805	0.1766	0.412	0.3088	0.2827	0.3299	0.2114	0.3696	0.4197	0.0199	0.2633	0.2699	0.2247	0.5013	0.6698	0.1086	0.1307	0.0428	0.5666	0.1095	0.6447	0.3525	0.3852	0.3502	0.1259	0.3025	0.3928	0.2441	0.251	0.1005	0.3618	0.397	0.5804	0.8309	0.4891	0.37951	0.0379
TEF	62422	AP	1	null	null	0	0.9355	0.8739	0.171	0.1904	0.1563	0.2102	0.41	0.0626	0.1837	0.2246	0.3958	0.4509	0	0.1953	0.2255	0.2589	0.2031	0.2031	0.2855	0.113	0.4235	0.0679	0.2739	0.5076	0.1085	0.293	0.21698	0.5462	0.0912	0.3016	0.3858	0.0291	0.163	0.0501	0.1336	0.17817	0.0694	0.3118	0.1741	0.5422	0.5047	0.45365	0.6709
CYB5R3	62543	AP	3	null	null	0	0.9983	0.6718	0.1456	0.2513	0.1697	0.0811	0.3525	0.1432	0.0256	0.1864	0.1104	0.0158	0.2766	0.0959	0.4662	0.0103	0.293	0.5385	0.3771	0.3818	0.2097	0.261	0.3866	0.0197	0.1919	0	0.0035	0.0642	0.0341	0.013	0.1289	0.2978	0.2337	0.2864	0.0841	0.0161	0.0843	0.1285	0.3986	0.051	0.312	0.5363	0.0039
TUBGCP6	62794	AD	16.2	16.1	17	0	0.9818	1	0.2391	0.4975	0.5342	0.2727	0.3191	0.1884	0.3049	0.2889	0.307	0.2632	0.2677	0.5849	0.2562	0.4393	0.445	0.6846	0.1579	0.3477	0.3456	0.1749	0.1736	0.1873	0.2335	0.0367	0.2214	0.3412	0.6016	0.6173	0.2801	0.495	0.3496	0.3178	0.3088	0.9205	0.5586	0.3625	0.5308	0.3786	0.4155	0.637678	0.3456
CPT1B	62867	AP	4	null	null	0	0.8744	0.5772	0.1158	0.0491	0	0	0.045575	0.02074	0	0.0232	0.0695	0	0.02285	0	0.07728	0.4157	0	0	0.03758	0	0.0296	0	0	0	0	0.2073	0	0	0.0296	0.036	0.0663	0	0	0	0.03283	0	0	0	0.0684	0	0.05517	0.0457	0.1738
SSUH2	63060	AP	14	null	null	0	0.9686	0.7664	0.1131	0	0	0.1644	0.0524	0	0	0	0	0.1286	0.03678	0	0.165	0.2019	0	0	0	0.0444	0.1286	0	0.1123	0	0.1476	0.1476	0	0.1534	0.1273	0.1092	0.0595	0	0	0.067	0	0	0	0	0	0	0.1155	0.07075	0.4938
GADL1	63807	AT	15	null	null	0	1	0.8171	0.1678	0	0.0332	0.1313	0	0	0.0363	0.007	0.0262	0	0	0	0	0.0395	0.011	0	0	0	0	0	0	0	0	0.0199	0.0187	0	0	0	0	0	0	0.0199	0	0	0	0	0	0.0234	0	0	0.7258
ALS2CL	64463	RI	18.2:18.3	18.1	18.4	0	0.8628	0.9936	0.2584	0.281	0.4377	0.2722	0.4144	0.14258	0.2385	0.2802	0.30526	0.2444	0.21995	0.1503	0.0862	0.538	0.4029	0.4377	0.17805	0.271033	0.3015	0.5032	0.1503	0.2981	0.2374	0.1347	0.2892	0.381	0.6364	0.828	0.23324	0.2206	0.164	0.21675	0.1041	0.7764	0.3891	0.2599	0.6471	1	0.1622	0.659211	0.371
ALS2CL	64465	RI	13.4	13.3	13.5	0	0.8645	1	0.2778	0.3948	0.7535	0.226	0.5279	0.20739	0.3677	0.332	0.30672	0.24894	1	0.31858	0.1409	0.4601	1	0.4271	0.233244	0.304187	0.1298	0.801	0.2715	0.2069	0.4146	0.1177	0.5516	0.5638	0.5516	0.7622	0.1065	0.4146	0.23789	0.37663	0.3091	0.6158	1	0.5195	0.7557	0.47716	0.4922	0.662663	0.4378
MAP4	64546	AP	2	null	null	0	0.9934	0.8444	0.1087	0.2572	0.2013	0.1339	0	0.1995	0.0777	0.1778	0.1664	0.0724	0.086	0.2918	0.0738	0	0.0283	0.0447	0.1667	0	0.0285	0.0947	0.0749	0.129	0.1113	0.1305	0.0077	0.0805	0.1085	0.1001	0.0344	0.0491	0.0688	0.031	0	0	0.027	0.052	0.1646	0.0829	0.1644	0	0.3551
IP6K2	64753	RI	11.3:11.4:11.5:11.6:11.7:11.8	11.2	11.9	0	0.9934	0.9805	0.2704	0.4797	0.6118	0.3517	0.3311	0.0036	0.1456	0.1518	0.1849	0.1281	0.1771	0.2685	0.2443	0.5832	0.6718	0.7502	0.0877	0.1658	0.4775	0.1481	0.0264	0.1603	0.0255	0.0454	0.2545	0.3712	0.8239	0.8471	0.1643	0.4836	0.0792	0.1271	0.1404	0.3407	0.2366	0.4571	0.4119	0.2265	0.0468	0.8879	0.2727
WDR6	64794	RI	4.5	4.4	4.6	0	0.995	0.9487	0.2263	0.4798	0.3872	0.2168	0.1504	0.0117	0.0921	0.1905	0.0524	0.0834	0.0783	0.1603	0.0958	0.2592	0.4491	0.3705	0.0575	0.1539	0.0683	0.1083	0.0585	0.1057	0.0619	0.014	0.0362	0.2031	0.3816	0.4136	0.0741	0.3032	0.0564	0.0896	0.0919	0.4821	0.1833	0.1659	0.1506	0.2651	0.0654	0.301171	0.2243
WDR6	64803	AA	4.1	1	4.2	0	0.9785	0.7332	0.1274	0.1561	0.2507	0.0834	0.0617	0.1013	0.0959	0.1155	0.0567	0.0668	0.0661	0.1151	0.0629	0.2388	0.3601	0.1649	0.0388	0.152	0.1875	0.281	0.103	0.082	0.1141	0.0399	0.2563	0.0801	0.2554	0.2334	0.0187	0.1376	0.1282	0.1396	0.0968	0.3321	0.0673	0.1651	0.1857	0.1435	0.0274	0.342133	0.0626
ARHGEF3	65358	AP	7	null	null	0	0.9471	0.7173	0.1545	0.3654	0.2659	0.2491	0.4317	0.5148	0.2117	0.2826	0.1265	0.535	0.1254	0.2623	0.251	0.0821	0.3665	0.2802	0.3614	0.20897	0.2432	0.355	0.5229	0.3648	0.3973	0.107	0.0998	0.5344	0.4188	0.1482	0.3246	0.1928	0.4619	0.2123	0.3564	0.26237	0.4202	0.3172	0.21	0.6218	0.5014	0.379622	0.1556
DNASE1L3	65424	RI	9.2	9.1	9.3	0	0.9967	0.991	0.1697	0.1596	0.1398	0.0545	0.1072	0.0823	0.0862	0.1795	0.1795	0.0758	0.1489	0.1579	0.1028	0.1181	0.1955	0.4734	0.0776	0.1032	0.1154	0.1272	0.1111	0.0845	0.0697	0.0174	0.6298	0.1092	0.1428	0.3257	0.0476	0.2418	0.1579	0.4374	0.1003	0.1795	0.1323	0.0769	0.1979	0.1098	0.0283	0.1098	0.0809
FAM107A	65461	AP	3	null	null	0	0.9471	0.8533	0.1432	0.0157	0	0.1327	0	0	0.1226	0	0	0	0	0	0	0.1931	0	0	0	0	0	0	0	0.0799	0	0.7223	0.0917	0.0065	0	0	0	0.0349	0	0	0	0	0	0	0	0	0	0	0.4557
C3orf67	65477	AT	7.3	null	null	0	0.9818	0.7771	0.1215	0.0552	0.2208	0.0779	0.1977	0.2243	0.075	0.109	0.1157	0.0633	0	0.1655	0.0919	0	0.2066	0.1229	0.094	0.0426	0.1209	0.2052	0.0651	0.197	0.1034	0.2464	0.2411	0.2216	0.0727	0.0956	0.1111	0.1152	0.025	0.0436	0	0.0583	0.1432	0.2357	0.058	0.0537	0	0.159	0.5195
ATXN7	65514	AP	3	null	null	0	0.7802	0.8922	0.1497	0.2624	0	0.0781	0	0	0.3344	0.1983	0.109811	0	0.103625	0	0.0693	0.1521	0	0.3208	0.0745	0.0873375	0.189	0.12177	0.0899	0.1082	0.2558	0.14306	0.0585	0	0.2602	0.0314	0	0.0736	0	0	0	0.5768	0.12723	0.09115	0	0	0	0.0742375	0.2893
MITF	65584	AP	4	null	null	0	0.9488	0.9165	0.2097	0.0887	0.0328	0.066	0	0.0783	0.2546	0.1922	0	0.0673	0	0.2214	0.027	0.6946	0	0.0324	0	0	0	0	0.0579	0.022	0.0176	0.3866	0.3164	0.0433	0.0854	0.0285	0.0351	0	0	0.0086	0.0165	0.076225	0.124	0.0194	0.0781	0.0271	0.1517	0	0.4529
MITF	65585	AP	3	null	null	0	0.9488	0.8642	0.1737	0.25	0.4627	0.3525	0.2734	0.5349	0.2548	0.3868	0.4731	0.4092	0.5938	0.4538	0.4673	0	0.5473	0.5091	0.4506	0.5671	0.4771	0.3173	0.3093	0.3803	0.3384	0.1415	0.1057	0.4256	0.3966	0.3471	0.268	0.4622	0.3673	0.4554	0.5552	0.232833	0.2647	0.4841	0.4752	0.5554	0.3401	0.8642	0.0181
MITF	65586	AP	2	null	null	0	0.9488	0.5449	0.1002	0.1437	0.1636	0.1646	0.038	0.1301	0.2181	0.171	0.0657	0.0908	0.165	0.2207	0.2104	0	0.1141	0.2931	0.3259	0.1103	0.1785	0.2315	0.1685	0.1713	0.0987	0.1261	0.1371	0.171	0.133	0.0889	0.0651	0.1873	0.233	0.2882	0.2057	0.12869	0.1802	0.2777	0.1764	0.0675	0.4253	0.1051	0.1587
ST3GAL6	65789	AP	1	null	null	0	0.9421	0.8749	0.2016	0.1772	0.4446	0.4569	0.4954	0.4105	0.2299	0.2774	0.3891	0.2116	0.4033	0.3752	0.2407	0.7362	0.055	0.366	0.322	0.2693	0.1344	0.4443	0.4095	0.544	0.1423	0.6215	0.1664	0.1579	0.2486	0.2307	0.1244	0.1222	0.3303	0.1483	0.3151	0.5383	0.4464	0.2742	0.2748	0.1341	0.1596	0.0693	0.6911
ST3GAL6	65790	AP	2	null	null	0	0.9421	0.6109	0.1033	0.1192	0.0582	0.2511	0.2333	0.0387	0.0601	0.1425	0.6109	0.1395	0.118322	0.2651	0.0534	0.2085	0.2071	0.1077	0.0607	0.0423	0.046	0.1831	0.2613	0.164	0	0.2977	0.0214	0.1611	0.074	0.0087	0.1561	0.0576	0.1131	0.0559	0.0809	0.1521	0.1471	0.1192	0.0893	0.0947	0.0752	0	0.252
ST3GAL6	65791	AP	4.1	null	null	0	0.9421	1	0.2643	0.7036	0.4972	0.292	0.2713	0.5509	0.71	0.5801	0	0.649	0.3121	0.3597	0.7059	0.0553	0.7379	0.5263	0.6173	0.6884	0.8196	0.3726	0.3292	0.292	0.8577	0.0808	0.8122	0.681	0.6774	0.7606	0.7195	0.8202	0.5565	0.7959	0.604	0.3096	0.4065	0.6066	0.6359	0.7712	0.7652	0.9307	0.057
ST3GAL6	65798	ES	7	6	8	0	0.8942	0.7295	0.1328	0.302	0.1633	0.2746	0.1363	0.2015	0.2987	0.3622	0.1592	0.3355	0.24526	0.4053	0.3157	0.1946	0.3124	0.0936	0.2746	0.0803	0.4385	0.1191	0.2886	0.2312	0.469	0.2468	0.1926	0.243	0.3622	0.4053	0.26807	0.2822	0.2159	0.3622	0.2987	0.18313	0.2263	0.2541	0.2293	0.6023	0.1957	0.3622	0.0892
ABI3BP	65847	ES	33:34:35:36:37:38:39:40:41:42:43:44.1:45:46:47:48:49:50	32	51	1	0.8843	0.8449	0.2045	0.035	0	0.3251	0.0358	0.0331	0.0048	0.0037	0.005	0.3249	0.0406	0.0006	0.0282	0.210956	0.0819333	0.4263	0.0164	0.4281	0.0131	0.0393	0.0096	0	0.0803	0	0.0023	0.0634	0.3346	0.0708	0.2071	0.09299	0	0.0119	0.0098	0.0354	0.0443	0.005	0.0001	0.033	0.0062	0.0431222	0.6329
ABI3BP	65910	ES	22:23:24:25:26:27:28:29:30:31:32:33:34:35:36:37:38:39:40:41:42:43:44.1:45:46:47:48:49:50	21	51	0	0.8727	1	0.1462	0.0013	0	0.0668	0.0638	0.002	0.0003	0.0011	0.001	0.127	0.02897	0	0.0019	0	0.03423	0.1402	0.0044	0.1	0.0006	0.0058	0.0046	0	0.014	0	0.0001	0.0286	0.1041	0.0137	0.079	0.03378	0	0.0047	0.0008	0.0028	0.0047	0.0015	0	0.0085	0.002	0.0065	0.2861
HHLA2	66019	AP	2	null	null	0	0.9339	0.968	0.2431	0.126	0.1041	0.3071	0.1078	0.1746	0.1654	0.0739	0.213	0.0741	0.1383	0.1722	0.1431	0.30427	0.3311	0.148	0.1418	0.5111	0.2237	0.4265	0.1224	0.1336	0.1087	0.2569	0.5291	0.2548	0.1971	0.268	0.2231	0.2395	0.0807	0.0525	0.27068	0.5841	0.1913	0.0608	0.0887	0.1614	0.0726	0.032	0.2886
PHLDB2	66058	AP	4	null	null	0	0.9884	0.8961	0.1721	0.0942	0.0602	0.1186	0.1561	0.0351	0.0324	0.084	0.264	0.1634	0.6202	0.0088	0.204	0.0809	0.1342	0.336	0.302	0.0187	0.3573	0.0974	0.436	0.0818	0.1495	0.0998	0.2707	0.5283	0.0687	0.1674	0.4886	0.1206	0.5246	0.5449	0.508	0.0263	0.0866	0.1726	0.073	0.2208	0.625	0.382	0.0113
PHLDB2	66059	AP	3	null	null	0	0.9884	0.8129	0.1456	0.1244	0.1063	0.0682	0.0435	0.0394	0.0512	0.1912	0.2011	0.2644	0.294	0.0098	0.3022	0.0479	0.6231	0.4351	0.2002	0.0442	0.3008	0.0539	0.2474	0.0664	0.154	0.1927	0.2863	0.2169	0.0835	0.1102	0.2654	0.1984	0.3645	0.3905	0.2349	0.0234	0.2264	0.1832	0.0669	0.1238	0.1463	0.0566	0.0089
GRAMD1C	66220	AP	1	null	null	0	0.995	0.9911	0.3068	0.2567	0.4029	0.0908	0.8613	0.6823	0.3613	0.1505	0.703	0.5778	0.4387	0.269	0.1936	0.1419	1	0.8812	0.2217	0.9508	0.4036	0.7014	0.3669	0.1669	0.1442	0.0682	0.42	0.4471	0.2275	0.3009	0.7358	0.2499	0.7063	0.7409	0.3367	0.6751	0.3946	0.1508	0.0835	0.6715	0.3977	0.1397	0.0281
KALRN	66524	AT	64	null	null	0	1	0.8036	0.1819	0.5644	0.5831	0.2251	0.4987	0.416	0.1344	0.3498	0.1409	0.2412	0.3833	0.5777	0.2153	0.125	0.355	0.5769	0.4873	0.5257	0.2148	0.2794	0.3555	0.3351	0.4446	0.1774	0.3424	0.443	0.3042	0.2474	0.3779	0.3079	0.3424	0.7801	0.3391	0.3655	0.3888	0.6143	0.3274	0.4683	0.4105	0.4809	0.0878
PCCB	66901	AT	19.2	null	null	0	1	0.5119	0.0954	0.2525	0.2809	0.2418	0.3186	0.1446	0.1556	0.3544	0.2463	0.2191	0.2032	0.2505	0.2003	0.0889	0.3777	0.3691	0.2403	0.3317	0.3341	0.2241	0.2301	0.3399	0.1927	0.1267	0.1944	0.2883	0.1452	0.3086	0.3519	0.1886	0.3247	0.2969	0.3687	0.3559	0.1905	0.2796	0.3173	0.2512	0.33	0.3587	0.0623
NCK1	66941	AP	3	null	null	0	0.9917	0.9123	0.1829	0.6103	0.5049	0.3437	0.3625	0.4678	0.4877	0.725	0.2879	0.4651	0.4802	0.5269	0.3209	0.1367	0.1842	0.4344	0.3017	0.5897	0.4152	0.2859	0.5207	0.4356	0.5461	0.2545	0.6956	0.5214	0.4381	0.4951	0.6536	0.5201	0.536	0.359	0.3347	0.2729	0.6038	0.5809	0.585	0.6122	0.6199	0.9089	0.1639
ACPL2	67057	AP	7	null	null	0	0.9917	0.8108	0.1843	0.4789	0.1888	0.3073	0	0	0.6618	0	0	0.1919	0.3298	0.1364	0.5771	0	0.0797	0.0231	0.018	0	0.3575	0	0.2984	0.3474	0.4469	0	0.3769	0.2426	0.2404	0.507	0.1525	0.3791	0	0.0424	0.1335	0	0.1645	0.2895	0.355	0	0.6558	0.8108	0
TM4SF18	67217	AP	2.1	null	null	0	0.9934	0.7486	0.1546	0.3244	0.432	0.1496	0.3849	0.4706	0.5054	0.1387	0.2619	0.1649	0.2131	0.6314	0.3959	0.0221	0.2272	0.3036	0.3048	0.3482	0.6223	0.4712	0.3573	0.0638	0.2468	0.188	0.1516	0.1609	0.5407	0.4165	0.2421	0.0723	0.1476	0.3893	0.3523	0.6199	0.2792	0.5069	0.5088	0.184	0.2055	0.3992	0.2138
MME	67335	AP	2	null	null	0	0.8298	0.8947	0.2037	0.1581	0.0977	0.4612	0	0.0226	0.1667	0.0219	0.1675	0.1587	0.202863	0	0.1256	0.625	0.16686	0.1562	0.0806	0	0.0752	0.1316	0.0294	0.1947	0.0336	0.5645	0.159811	0.1171	0	0.1651	0.082	0.0971	0.4412	0.2033	0.3704	0.195975	0.1008	0.1813	0.0822	0.198	0.4425	0.188614	0.1911
KCNAB1	67356	AP	1	null	null	0	0.9537	0.9177	0.1914	0.3204	0.1839	0.1712	0.2956	0.2296	0.4575	0.5614	0.4867	0.4579	0.2875	0.4967	0.2491	0.4295	0.1095	0.5019	0.2648	0.7798	0.4752	0.3526	0.5331	0.4359	0.366	0	0.26964	0.4485	0.2969	0.7035	0.3776	0.3812	0.4394	0.361	0.3806	0.3332	0.2077	0.3091	0.1705	0.0876	0.4258	0.3106	0
LEKR1	67370	AT	3.2	null	null	0	0.9008	0.6359	0.1125	0.0563	0.0349	0.1642	0	0	0	0.1512	0.1491	0	0	0.426	0	0	0.0551	0.0744	0	0	0	0	0	0.1959	0.331	0	0.0717	0.2082	0	0	0	0	0.0921	0.1263	0.07001	0	0	0.1292	0	0	0	0.0446	0.4111
SCHIP1	67466	AP	1	null	null	0	0.9868	0.9277	0.1836	0.0226	0.1951	0.132	0.0475	0.1736	0.1906	0.2007	0	0.2085	0.1972	0.083	0.0556	0.3895	0	0.1031	0.0737	0.261	0.0113	0.1269	0.063	0.0203	0.045	0.214	0.1679	0.101	0.0486	0.1127	0.0441	0.1383	0.0937	0.0579	0.0494	0.2014	0.1843	0.132	0.1165	0.0884	0.0208	0	0.6098
MECOM	67568	AP	4	null	null	0	0.9818	0.9053	0.126	0.3435	0.3023	0.1452	0.2891	0.3095	0.2497	0.4708	0.2014	0.3282	0.394	0.361	0.1723	0.0401	0.2749	0.3176	0.3097	0	0.2522	0.166	0.3235	0.3598	0.2737	0.0575	0.2076	0.315	0.2337	0.3332	0.389	0.4887	0.5465	0.3128	0.4661	0.5779	0.3902	0.2568	0.2997	0.4581	0.2615	0.077	0.1267
CLDN11	67616	AT	3	null	null	0	1	0.9065	0.2206	0.3614	0.2573	0.6494	0.2237	0.2343	0.2741	0.0765	0.524	0.1401	0.2237	0.0977	0.2125	0.4008	0.3381	0.1633	0.6351	0.3033	0.3485	0.2523	0.2413	0.0923	0.3439	0.691	0.6301	0.2343	0.065	0.0743	0.243	0.1233	0.0923	0.1857	0.1119	0.1299	0.3407	0.111	0.0836	0.0554	0.3635	0.1574	0.5672
CLDN11	67617	AT	5	null	null	0	1	0.9065	0.2206	0.6386	0.7427	0.3506	0.7763	0.7657	0.7259	0.9235	0.476	0.8599	0.7763	0.9023	0.7875	0.5992	0.6619	0.8367	0.3649	0.6967	0.6515	0.7477	0.7587	0.9077	0.6561	0.309	0.3699	0.7657	0.935	0.9257	0.757	0.8767	0.9077	0.8143	0.8881	0.8701	0.6593	0.889	0.9164	0.9446	0.6365	0.8426	0.4328
KNG1	68052	AT	10.2	null	null	0	0.8992	0.9855	0.3267	0.5066	0.3643	0.2346	0.2863	0.1849	0.5007	1	0.2415	0.1769	0.339275	0.34351	0.3006	0.1467	1	0.334	0.392	0.30994	0.5889	0.33997	0.2227	0.4407	0.1884	0.2291	0.35915	0.7413	0.334	1	0.38703	0.334	0.33407	0.3643	0.32055	1	0.2227	0.2863	0.5632	0.48534	0.3495	0.495211	0.2079
ST6GAL1	68067	AP	3	null	null	0	0.962	1	0.2909	0	0.0582	0.6334	0	0.1216	0.0148	0	0.1158	0	0	0	0.0282	0.0651	0.0327	0	0	0	0.0724	0	0.1067	0	0.1103	0.2126	0	0	0	0.0079	0	0	0	0.07	0	0	0.0372	0.0327	0.0192	0	0.317	0.0750375	0.8761
ST6GAL1	68068	AP	1	null	null	0	0.962	1	0.2909	1	0.9418	0.3666	1	0.8784	0.9852	1	0.8842	1	1	1	0.9718	0.9349	0.9673	1	1	1	0.9276	1	0.8933	1	0.8897	0.7874	1	1	1	0.9921	1	1	1	0.93	1	1	0.9628	0.9673	0.9808	1	0.683	0.87925	0.1239
CCDC50	68126	ES	6	5	7	0	0.9967	0.9848	0.1811	0.1003	0.0757	0.117	0.07	0.0275	0.074	0.121	0.0691	0.0581	0.0885	0.3	0.2624	0.1128	0.1172	0.1306	0.051	0.0663	0.0474	0.0322	0.0735	0.0356	0.0342	0.0698	0.0565	0.1338	0.0803	0.0819	0.095	0.0226	0.0824	0.0849	0.0455	0.1701	0.0602	0.0888	0.0732	0.0635	0.1056	0.0855	0.4379
FGF12	68130	AP	2	null	null	0	0.9306	1	0.1818	0	0	0	0	0	0	0	0	0	0.0184444	0	0.398	0.0265	0	0.1551	0	0.007125	0	0	0	0	0	0	0	0.1073	0.1374	0	0	0	0	0	0	0	0	0	0	0	0	0.4235	0.6509
ATP13A3	68152	AP	3	null	null	0	0.9256	0.8877	0.1957	0.2822	0.0189	0.8877	0.0878	0	0.072	0	0	0	0.0917111	0	0.2509	0.2511	0.0367	0	0.1532	0	0	0.1281	0.0198	0	0.1731	0.1342	0.1042	0.1173	0	0.10075	0	0.1042	0	0	0	0.1569	0	0	0	0	0.1662	0.2586	0.1126
MUC20	68182	AP	1	null	null	0	0.9884	1	0.2584	0.2918	0.2396	0.6867	0.1896	0.3975	0.4531	0.1982	0.1675	0.1546	0.1436	0.30745	0.1353	0.3851	0.4145	0.2476	0.3807	0.3965	0.21	0.2722	0.3836	0.2318	0.315	0.9059	0.4014	0.2336	0.1487	0.276	0.0928	0.0774	0.1542	0.4864	0.4459	0.2102	0.3347	0.1934	0.3043	0.2411	0.1482	0.061	0.8227
MUC20	68183	AP	2.1	null	null	0	0.9884	1	0.2584	0.7082	0.7604	0.3133	0.8104	0.6025	0.5469	0.8018	0.8325	0.8454	0.8564	0.62923	0.8647	0.6149	0.5855	0.7524	0.6193	0.6035	0.79	0.7278	0.6164	0.7682	0.685	0.0941	0.5986	0.7664	0.8513	0.724	0.9072	0.9226	0.8458	0.5136	0.5541	0.7898	0.6653	0.8066	0.6957	0.7589	0.8518	0.9391	0.1773
FGFR3	68513	ME	8|9	7	10	0	0.9405	0.8737	0.162	0.1204	0.0436	0.1344	0.1713	0.0975	0.1072	0.1613	0.0735	0.1383	0.08816	0.0457	0.4805	0.6413	0.0401	0.1064	0.0315	0.2094	0.2038	0.1305	0.0784	0.1355	0	0.1041	0.19558	0.0246	0.1431	0.1982	0.1281	0.1972	0	0	0.0382	0.3078	0	0.4334	0.2629	0	0.1581	0.0888556	0.2292
SH3BP2	68591	AP	2	null	null	0	0.9934	0.7852	0.1674	0.6395	0.5597	0.2832	0.2386	0.4387	0.5492	0.5839	0.5105	0.1771	0.6153	0.2485	0.5146	0.1243	0.231	0.397	0.3525	0.2859	0.18	0.6549	0.2343	0.2934	0.3705	0	0.1626	0.5323	0.4331	0.4699	0.4492	0.1727	0.4469	0.3409	0.399	0.3046	0.4433	0.4701	0.6298	0.476	0.6821	0.331578	0.1457
MFSD10	68613	AP	2.1	null	null	0	0.9851	0.9934	0.159	0.7436	0.3759	0.1457	0.3413	0.1504	0.2135	0.4299	0.2353	0.2781	0.1677	0.5382	0.1538	0.1015	0.2258	0.3238	0.0693	0.2417	0.2896	0.1417	0.1727	0.0779	0.0996	0.0416	0.0996	0.1266	0.1609	0.1982	0.1011	0.2079	0.0688	0.2767	0.0713	0.3113	0.1848	0.07	0.1766	0.274378	0.167467	0.348843	0.1773
RGS12	68637	AP	7.1	null	null	0	1	0.7691	0.1773	0.2915	0.6097	0	0.118	0.5169	0.6458	0.3639	0.3088	0.4372	0.4339	0.5245	0.5746	0.2209	0.4919	0.3622	0.5615	0.1243	0.3429	0.3127	0.6496	0.3441	0.5758	0.7141	0.5442	0.5649	0.4748	0.4263	0.3099	0.2054	0.5724	0.6976	0.2362	0.1177	0.3564	0.6066	0.7691	0.3895	0.6312	0.6549	0.3773
STK32B	68686	AP	2.1	null	null	0	0.9306	0.4952	0.0859	0.0638	0.0255	0.1832	0.0285	0.0867	0	0.0151	0	0	0.2189	0	0.0631	0.0578	0	0	0.0849	0	0	0	0	0.0718	0.1527	0.121	0.1092	0.0418	0.0275	0.056	0	0.0791	0.0697	0	0.0367	0.03966	0	0	0.0514	0.0877	0	0	0.1952
TBC1D14	68727	AP	4	null	null	0	0.9339	0.7135	0.1166	0.0124	0.0631	0.0181	0.0604	0	0.0164	0.0156	0	0.0243	0	0.0375	0.0131	0.2925	0.0774	0.0298	0	0.0303125	0	0.0635	0.022	0	0	0.0682	0	0	0.1751	0	0.0173	0.0581	0.0269	0.0443	0.0188	0	0.0163	0	0.0384	0	0	0.0573714	0.1342
TBC1D14	68730	AP	6	null	null	0	0.9339	1	0.132	0.3143	0.3646	0.2684	0.2556	0.3126	0.1855	0.2758	0.0666	0.2404	0.2847	0.1849	0.2408	0.0387	0.273	0.2522	0.254	0.27352	0.2659	0.5372	0.2478	0.2519	0.2728	0.2211	0.3563	0.2877	0.1307	0.2647	0.1701	0.1639	0.4369	0.2264	0.2912	0.5726	0.1151	0.3879	0.3658	0.1594	0.3578	0.292057	0.1757
RBM47	69087	AP	5	null	null	0	0.9868	0.5097	0.0972	0.102	0.1048	0.279	0.0834	0.1752	0.1977	0.1455	0.1833	0.1602	0.161	0.1352	0.128	0.176	0.0757	0.1202	0.1204	0.1614	0.0683	0.1405	0.1376	0.176	0.1255	0.255	0.0704	0.1335	0.1313	0.1417	0.3027	0.1258	0.1352	0.1101	0.1427	0.1798	0.1535	0.0603	0.0761	0.1976	0.046	0.0893	0.2914
RBM47	69090	ES	8.1:8.2	7.2	9	0	0.7603	1	0.2739	0.5537	0.3063	0.0904	0.6987	0.1063	0.2321	0.3173	0.3721	0.0298	0.102044	0.3895	0.202	0.073	0.4847	0.2476	0.0628	0.276288	0.1885	0.4129	0	0.1957	0	0.0813	0.067	0.1412	0.1159	0.4078	0.10391	0.5632	0.3817	0.0815	0.0582	0.5684	0.3121	0	0.0377	0.2908	0.1645	0.9091	0.1021
LIMCH1	69111	AP	10.1	null	null	0	0.9653	0.8312	0.1603	0.0555	0.1437	0.0962	0.0759	0	0.078	0.0481	0.1581	0.0338	0.516	0.3167	0.018	0.0448	0.0716	0	0.0378	0.17076	0.1191	0.4347	0.0817	0.0245	0.0247	0.0629	0.5987	0.0467	0.0729	0.0182	0.0208	0.2919	0.0212	0.0276	0.0108	0	0.1404	0	0.026	0.1059	0.0692	0.1481	0.1933
LIMCH1	69117	ES	28	27	29	0	0.9686	0.739	0.1397	0.0462	0.0129	0.0618	0.0362	0	0.0681	0.0339	0.0464	0.0423	0.0121	0.0522	0.0494	0.0968	0.0207	0.0268	0	0	0.0109	0	0.0511	0.0615	0.0295	0.0955	0.0153	0.039	0.0772	0.0084	0.0121	0	0.0218	0.0439	0.0134	0	0.0307	0.0465	0.0222	0.0173	0.0262	0.0169	0.3024
CORIN	69182	AT	16.2	null	null	0	0.9983	0.8999	0.1516	0.3665	0.3342	0.1594	0	0.0815	0.3706	0.2229	0	0	0.3371	0.2396	0.2683	0.3281	0.4787	0.0939	0	0.3941	0.4055	0.0939	0.1431	0.0931	0	0.1188	0.3101	0.0525	0.2185	0.1539	0.1897	0	0.189	0.1665	0.1063	0	0	0	0.0661	0.1859	0.2157	0.087	0.1649
FIP1L1	69311	AT	31	null	null	0	1	0.683	0.1738	0.2406	0.3771	0.6146	0.0765	0.063	0.1465	0.0239	0.0328	0.0046	0	0	0.0274	0.5587	0.5366	0.0984	0.0377	0.0045	0.0422	0.0858	0.0729	0.0563	0.1303	0.5297	0.1618	0.2304	0.0366	0.0921	0.0276	0	0.0151	0.2467	0.0307	0.0214	0.0306	0.0345	0.0983	0.0251	0.0284	0	0.4302
USO1	69551	ES	14	13	15	0	0.9835	0.5498	0.0855	0.0435	0.0503	0.0221	0.0396	0.0254	0.0604	0.0413	0.0163	0.0256	0.0293	0.0903	0.0564	0.0685	0.0654	0.0492	0.1081	0.055	0.0795	0.0207	0.0103	0.0245	0.0498	0.0445	0.1346	0.0753	0.0517	0.0259	0.0453	0.0306	0.0611	0.0254	0.0406	0.072	0.0337	0.0426	0.0664	0.0685	0.1332	0.0452	0.0968
HNRNPDL	69705	ES	8	7	9	0	1	0.6259	0.1076	0.2784	0.3546	0.0797	0.2289	0.082	0.1052	0.2521	0.2627	0.187	0.1116	0.1345	0.1831	0.2108	0.2903	0.3252	0.0816	0.1595	0.1845	0.1964	0.1542	0.1593	0.0652	0.0904	0.1839	0.201	0.1984	0.2133	0.1499	0.2897	0.2846	0.2314	0.0983	0.4383	0.2417	0.2669	0.3223	0.1834	0.2374	0.0542	0.1475
ARHGAP24	69813	AP	4	null	null	0	0.995	0.9763	0.1964	0.1482	0.2893	0.1285	0.3843	0.1232	0.0726	0.1148	0.3833	0.0751	0.254	0.073	0.2219	0.1765	0.5092	0.2896	0.4548	0.3035	0.2253	0.806	0.324	0.131	0.0635	0.1333	0.1842	0.1827	0.2565	0.0919	0.1596	0.1375	0.4684	0.3286	0.481	0.8984	0.172	0.1746	0.1833	0.0567	0.6139	0.2064	0.0537
FAM13A	69903	AP	1.1	null	null	0	0.9967	0.6017	0.0989	0.027	0.0132	0.0688	0.0216	0.0242	0.1107	0.0099	0.0166	0.023	0	0.0872	0.033	0.1168	0.0173	0.0289	0.0211	0.0354	0.0276	0.0546	0.011	0.0521	0.0499	0.3478	0.1004	0.0404	0.0524	0.0457	0.0105	0	0.0168	0.0101	0.0466	0	0.0405	0.0241	0.0194	0.0054	0.0136	0.1864	0.3399
FAM13A	69912	AA	16.1	15	16.2	0	0.9901	0.9018	0.1661	0.0704	0.1295	0.039	0.1454	0.0668	0.1428	0.3365	0.0572	0.0182	0.055	0.6513	0.0364	0.7105	0.2261	0.3043	0.0481	0.0861	0.08	0.0493	0.1548	0.0167	0.0098	0.4949	0.0475	0.2249	0.0275	0.059	0.0844	0.0717	0.1823	0.092	0.0775	0.3454	0.2511	0.03	0.0333	0.0808	0.0448	0.0875	0.4684
ANK2	70396	ES	48	47	49	0	0.9455	0.9612	0.2279	0.1683	0.2436	0.3884	0.6458	0.3466	0.4272	0.4532	0.7908	0.4943	0.525	0.1798	0.4703	0.759	0.6443	0.3222	0.4076	0.36395	0.3202	0.2643	0.6767	0.3352	0.4069	0.4083	0.4613	0.6518	0.3934	0.2605	0.8483	0.3418	0.5186	0.4018	0.5686	0.5987	0.1595	0.4352	0.8454	0.6351	0.4602	0.5487	0.1052
UGT8	70429	AP	1	null	null	0	1	0.4515	0.0832	0.0665	0.0489	0.1536	0.0681	0.06	0.0669	0.1324	0.1024	0.0887	0.1173	0.0347	0.2343	0.321	0.0827	0.0831	0.1557	0.0046	0.0655	0.0336	0.098	0.0751	0.2077	0.2045	0.1474	0.0976	0.064	0.0617	0.1381	0.0263	0.1578	0.1054	0.1216	0.0122	0.0332	0.0717	0.1228	0.1172	0.1301	0.0007	0.1767
NUDT6	70523	AP	1	null	null	0	0.9901	0.9062	0.1336	0.4804	0.5613	0.1294	0.3595	0.2457	0.18	0.1959	0.144	0.2823	0.2415	0.1145	0.1679	0.1904	0.3977	0.3041	0.1605	0.1909	0.5279	0.4045	0.1719	0.1791	0.3627	0.0673	0.3637	0.1705	0.1478	0.1165	0.2437	0.101	0.1685	0.4031	0.1567	0.4095	0.3777	0.3578	0.3164	0.5673	0.4977	0.334537	0.0396
NDUFC1	70618	AP	1	null	null	0	1	0.8341	0.1911	0.4376	0.3888	0.2733	0.0777	0.2623	0.5146	0.3427	0.2297	0.2436	0.4875	0.4367	0.4591	0.2812	0.2073	0.2061	0.3492	0.5734	0.3401	0.7777	0.494	0.3922	0.5043	0.3949	0.4858	0.1341	0.5281	0.4221	0.3166	0.5729	0.2324	0.2961	0.2884	0.6191	0.5939	0.3266	0.4379	0.0652	0.3319	0.1411	0.127
SCOC	70653	RI	2.2	2.1	2.3	0	0.8116	0.898	0.2122	0.364	0.5274	0.46584	0.3985	0.3332	0.6543	0.2923	0.3405	0.4506	0.412917	0.357	0.262	0.3822	0.33588	0.4097	0.4195	0.2398	0.3163	0.3124	0.2746	0.4244	0.2342	0.5699	0.7088	0.3622	0.3809	0.3588	0.2437	0.383267	0.2413	0.2052	0.3691	0.3361	0.6352	0.469	0.5935	0.3551	0.3772	0.2435	0.561
FNIP2	71000	AP	2	null	null	0	0.8595	0.9617	0.2094	0.288	0.0953	0.1024	0	0.1228	0.0331	0.058	0.0788	0	0.19236	0.1279	0.1515	0.9173	0.1615	0.1534	0.1804	0.10643	0.1113	0	0.0446	0.0293	0.1817	0.1539	0.232	0.0589	0.0633	0.2731	0.0864	0.0788	0.4097	0.2339	0.0615	0.17947	0.1279	0.1279	0.4724	0.2355	0	0.3813	0.402
PALLD	71123	AP	3	null	null	0	0.8562	1	0.194	0.1517	0.0736	0.2115	0.2115	0.1984	0.2511	0.1353	0	0.6066	0.1065	0.18551	0.2369	0.5853	0.3149	0.0745	0.0139	0.14455	0.2346	0.15287	0.0904	0.1182	0.1726	0.38	0.354	0.3073	0.0253	0.1436	0.1993	0	0.0712	0.0878	0	0	0.0605	0.2469	0.0889	0.27957	0.8956	0.411	0.3588
NEIL3	71227	AT	10	null	null	0	0.9934	0.9761	0.2316	0.427	0.555	0.4339	0.1643	0.6571	0.509	0.422	0.4862	0.3856	0.47301	0.4199	0.7008	0.0823	0.3474	0.238	0.6889	0.7681	0.6472	0.9042	0.3474	0.4599	0.6395	0.3825	0.8635	0.4075	0.5867	0.1925	0.5608	0.6652	0.5394	0.4599	0.3782	0.6884	0.8942	0.5263	0.6301	0.7029	0.8241	0.8743	0
WWC2	71257	AP	21.1	null	null	0	0.9587	0.9657	0.2322	0.4109	0.2115	0	0.5057	0.1545	0.3048	0.2529	0.1757	0.0804	0	0.4773	0.0289	0.1593	0.4173	0.2964	0.0326	0.2676	0.1001	0.5612	0.016	0.1391	0.0549	0.0432	0.0402	0.1687	0.1675	0.16	0.1876	0.3994	0.1071	0.0928	0.2626	0.802	0.5229	0.0444	0.2082	0.2166	0.0549	0.5987	0.0762
FAM149A	71398	AP	2	null	null	0	0.9785	1	0.2429	0.6891	0.3918	0.7157	0.8281	0.6694	0.3082	0.7204	0.7024	0.6373	0.8399	0.4056	0.8152	0.30575	0.7924	0.7931	0.7004	0.8637	0.616	0.5492	0.8129	0.8179	0.7079	0.3751	0.2262	0.7622	0.7829	0.4659	0.7454	0.9106	0.5555	0.8386	0.6207	0.7048	0.6349	0.7556	0.7905	0.4307	0.6926	0.5675	0.0513
FAM149A	71399	AP	3	null	null	0	0.9785	1	0.2645	0.1842	0.5655	0.259	0.1719	0.207	0.6709	0.2204	0.2151	0.3337	0.0933	0.4062	0.1202	0.613733	0.0962	0.1731	0.2518	0.1363	0.3557	0.2173	0.1378	0.1582	0.229	0.5945	0.7738	0.1691	0.1829	0.5007	0.2251	0.0284	0.4238	0.1072	0.3099	0.0785	0.2471	0.2154	0.0861	0.5381	0.215	0.252	0.9487
MYO10	71600	AP	21	null	null	0	0.9521	0.8926	0.1431	0.3409	0.3566	0.0903	0.5417	0.3159	0.1757	0.0417	0.118	0.1191	0.4249	0.322	0.113	0.0191	0.2321	0.3491	0.0198	0	0.4739	0.2326	0.1856	0.4619	0.1417	0.0561	0.0096	0.3269	0.0473	0.3017	0.1344	0.0447	0.6183	0.0469	0.5423	0	0.0501	0.2571	0.0537	0.503	0.2186	0.1976	0
ADAMTS12	71686	AT	3.2	null	null	0	0.9983	0.8764	0.1408	0.0553	0.0748	0.1132	0.1857	0.1442	0.1227	0	0.0534	0.2995	0	0.2402	0.0462	0.1394	0.0732	0	0	0.7084	0.1022	0.0134	0.0375	0.1334	0.2156	0.0769	0.0706	0.1101	0.0215	0	0.2331	0	0.0329	0	0.1051	0.1508	0	0.1976	0	0	0.0215	0	0.5192
PARP8	71983	ES	9	8	10	0	0.9289	0.6072	0.1052	0.0915	0.1535	0.1466	0.1957	0.0278	0.0663	0.0728	0.0714	0.1462	0.0464	0.075	0.101	0.1433	0.069	0.1957	0.1756	0.11342	0.0352	0.0836	0.2107	0.093	0.1085	0.3274	0.1	0.2359	0.074	0.0619	0.133	0.0412	0.0278	0.1396	0.0344	0.08896	0.1252	0.0496	0.05	0.0999	0.1303	0.041	0.3274
PDE4D	72140	AP	13	null	null	0	0.9967	0.8682	0.1532	0.0791	0.1034	0.1806	0.2059	0.0938	0.0642	0.0559	0.069	0.0487	0.0979	0.0587	0.0391	0.1631	0.1194	0.0378	0.1714	0.0516	0.0816	0.1848	0.0805	0.1316	0.0628	0.1206	0.0462	0.0828	0.1056	0.0857	0.102	0.0235	0.1735	0.031	0.125	0.0153	0.0364	0.0444	0.0408	0.0889	0.5179	0.1023	0.14
CENPK	72213	AT	6.2	null	null	0	1	0.9912	0.1385	0.1761	0.1286	0.1204	0.1328	0.0718	0.2155	0.1703	0.1133	0.2411	0.2163	0.191	0.2327	0.4222	0.2052	0.2795	0.1397	0.2042	0.1408	0.0777	0.2639	0.1567	0.1097	0.3144	0.1593	0.2213	0.2261	0.293	0.2568	0.2904	0.1001	0.1971	0.2163	0.1187	0.2078	0.0714	0.1591	0.2106	0.1097	0.0536	0.3009
MAST4	72279	AP	4	null	null	0	0.9719	0.9077	0.2099	0.3069	0.4274	0.0411	0.1713	0.4829	0.2213	0.2284	0.3657	0	0.2328	0.5629	0.5061	0.1737	0.4271	0.6114	0.0735	0.7154	0.656	0.5561	0.2077	0.19	0.2947	0.1159	0.1847	0.0676	0.1339	0.1744	0	0.3614	0.7771	0.5727	0.4523	0.429	0.2077	0.1842	0.3722	0.32	0.357	0.0886	0.2582
PDE8B	72564	AP	1	null	null	0	0.805	0.9362	0.2515	0.2496	0.16742	0.30665	0.4212	0.1758	0.22833	0.368	0.14543	0.29147	0.21715	0.1318	0	0.3149	0.4018	0.1889	0.36427	0.1625	0	0.3039	0.538	0.29507	0.30882	0.803	0.27449	0.368	0.6919	0.1349	0.28093	0.1997	0.19647	0.2913	0.5828	0	0.6708	0.4281	0	0	0.3884	0	0.7971
LHFPL2	72609	AP	4	null	null	0	0.9537	0.5419	0.1066	0.4293	0.3365	0.0784	0	0.2365	0.3252	0.2065	0.0214	0.3966	0	0	0.1587	0	0.1024	0.2973	0.2502	0.1194	0.226	0.0379	0.0568	0.1024	0.348	0.0617	0.3381	0.0754	0.3487	0.1956	0.0548	0.0961	0.1606	0.084	0.0202	0	0.3436	0.161	0.4354	0.12772	0	0.09742	0
CAST	72841	AP	3	null	null	0	0.9901	0.8583	0.1154	0.0623	0.0751	0.0628	0.032	0.1518	0.1139	0.1325	0.0414	0.0874	0.1894	0.1605	0.1224	0.0774	0.0394	0.2101	0.0856	0.1443	0.19	0.0848	0.0803	0.1301	0.0744	0.1348	0.1565	0.1999	0.1223	0.0987	0.0952	0.0986	0.0366	0.1431	0.1361	0.1198	0.0738	0.0868	0.1409	0.039	0.2364	0.0356	0.2241
ACSL6	73248	AT	39	null	null	0	1	0.7791	0.1427	0.1519	0.1784	0.0735	0.3802	0.3391	0.1106	0.3854	0	0	0	0	0.0996	0	0.162	0	0.3128	0.0955	0.2113	0	0.1957	0.3655	0.0668	0.1854	0	0	0.0656	0	0	0.1041	0.4765	0.253	0	0.3908	0	0.0454	0.2439	0	0	0.0461	0
KLHL3	73482	AT	11	null	null	0	1	0.9356	0.2097	0.5432	0.5369	0.2224	0.5726	0.4751	0.4141	0.61	0.2438	0.6045	0.0517	0.4171	0.3141	0.0901	0.52	0.5897	0.2225	0.6425	0.4331	0.5153	0.422	0.433	0.2372	0.1605	0.3911	0.4974	0.6439	0.6105	0.3166	0.6297	0.3081	0.5891	0.5103	0.6995	0.6499	0.4065	0.5002	0.6995	0.2765	0.1946	0.1836
UBE2D2	73615	AP	1	null	null	0	0.9983	0.9346	0.2072	0.7159	0.7075	0.4668	0.5965	0.2678	0.6562	0.6332	0.63	0.4249	0.876	0.673	0.6203	0.2531	0.5201	0.6453	0.8019	0.4158	0.7248	0.7181	0.5357	0.5869	0.4583	0.3745	0.3053	0.8287	0.7072	0.7425	0.7725	0.512	0.698	0.6203	0.5576	0.678	0.6078	0.4848	0.7632	0.8706	0.6773	0.828	0.1673
UBE2D2	73616	AP	2	null	null	0	0.9983	0.9717	0.2123	0.2687	0.2808	0.5312	0.4014	0.7309	0.3358	0.3578	0.3681	0.571	0.1132	0.3145	0.3775	0.739	0.4579	0.3473	0.1939	0.5802	0.2648	0.2722	0.4633	0.4029	0.533	0.6255	0.6947	0.1612	0.2681	0.252	0.2256	0.4725	0.3004	0.3753	0.4377	0.3053	0.3822	0.5102	0.2306	0.1227	0.3185	0.1673	0.8284
SPINK1	73964	AT	3.2	null	null	0	0.9488	0.9995	0.2401	0.0562	0.0972	0.0398	0.043	0.1462	0.1266	0.5856	0.10855	0.6532	0.0363	0.2977	0.0342	0.0332	0.1844	0.09	0.12894	0.1585	0.032	0.0136	0.0541	0.6745	0.1278	0.0026	0.0691	0.4446	0.5687	0.5567	0.2106	1	0.0266	0.0275	0.0932	0.0261	0.0932	0.0603	0.0388	0.6933	0.17957	0.0947	0.0212
TNIP1	74126	AP	2	null	null	0	0.9967	0.6768	0.1375	0.5506	0.2477	0.1886	0.2454	0.3264	0.2659	0.3032	0.1928	0.2726	0.0584	0.4771	0.1643	0.0096	0.0803	0.04	0.0538	0.0624	0.3061	0.1168	0.2479	0.2073	0.5031	0.2029	0.4424	0.2525	0.2859	0.089	0.2369	0.4331	0.044	0.0316	0.1367	0.108	0.1575	0.5107	0.3914	0.4344	0.1716	0.217333	0.0101
SLC36A2	74163	AT	10.2	null	null	0	1	0.7576	0.129	0.1638	0.2743	0.026	0.5815	0.0805	0.3334	0.1784	0.3282	0.3616	0.2712	0.1927	0.2294	0.3165	0.1523	0.2984	0.2942	0.128	0.4396	0.3847	0.188	0.1988	0.1997	0.0087	0.3666	0.281	0.297	0.3646	0.3233	0.0921	0.1697	0	0.3264	0.3381	0.1159	0.3977	0.24	0.3542	0.1546	0.5366	0.0181
CYFIP2	74323	AP	3	null	null	0	0.9934	0.6365	0.1293	0.0869	0.0298	0.0919	0.0206	0.0478	0.0168	0.0278	0.0077	0.0153	0.025	0.0239	0.0342	0.1062	0.0161	0	0.0232	0.0175	0.0259	0.0362	0.0357	0.0563	0.0174	0.0482	0.0299	0.0061	0.0524	0	0.0207	0.075	0	0.0549	0.0077	0	0.0583	0.0044	0.0159	0.0096	0.0274	0.0187833	0.3778
CYFIP2	74325	AP	4	null	null	0	0.9934	0.9908	0.2243	0.1737	0.1801	0.0959	0.2942	0.1603	0.2003	0.1159	0.1781	0.0669	0.1344	0.289	0.0873	0.0782	0.2303	0.2972	0.0829	0.25	0.3083	0.3239	0.1108	0.0805	0.0739	0.0383	0.1246	0.1574	0.1804	0.2968	0.1427	0.0959	0.0297	0.1295	0.1308	0.3713	0.1824	0.156	0.1425	0.1031	0.2936	0.466389	0.0262
LCP2	74488	AP	9.1	null	null	0	0.9917	0.524	0.0946	0.0337	0.0342	0.1426	0.0155	0.0606	0.0426	0	0	0	0.0361	0	0.0356	0.2613	0.0245	0	0.0205	0	0.0091	0	0.0074	0.0163	0.0173	0.2573	0.0346	0.032	0.0522	0.0236	0.0379	0.0194	0	0.0614	0	0	0.0207	0	0.0166	0.0229	0.0356	0.0309	0.306
FAM153B	74626	AT	26.2	null	null	0	0.9983	0.9116	0.2203	0.4762	0.5446	0.4976	0.7217	0.2327	0.234	0.3355	0.3859	0.0522	0.1036	0.0933	0.2671	0.2608	0.8806	0.4366	0.5642	0	0.1861	0.3095	0.3008	0	0	0.1121	0	0.6147	0.3008	0.4293	0.0402	0	0.0913	0.101	0.2909	0.3028	0.3573	0.5139	0.7129	0.6907	0	0.7621	0.0937
DBN1	74772	AP	11	null	null	0	0.995	0.771	0.1036	0.1169	0.1299	0.0852	0.4503	0.1251	0.0185	0.1218	0.0806	0.2959	0.2803	0.1618	0.0625	0.0161	0.1868	0.2245	0.1604	0.1584	0.1807	0.1292	0.0291	0.1723	0.1926	0.0172	0.0068	0.2144	0.0277	0.397	0.1423	0.0501	0.5245	0.0413	0.1132	0.0706	0.0371	0.1199	0.0936	0.6069	0.2681	0.1754	0.0096
DDX41	74797	AA	3.1	2	3.2	0	0.995	1	0.1416	0.1949	0.2308	0.2136	0.3548	0.2442	0.2339	0.1641	0.0735	0.0826	0.1739	0.1158	0.1237	0.0699	0.4838	0.3726	0.2009	0.1905	0.1026	0.2564	0.0178	0.0442	0.1983	0.0107	0.059	0.1993	0.16	0.119	0.2303	0.1366	0.225	0.3495	0.1143	0.3677	0.2203	0.0906	0.1387	0.4504	0.3698	0.21336	0.0292
ADAMTS2	74891	AT	11	null	null	0	1	0.7619	0.1397	0.2615	0.1624	0.27	0.1966	0.1892	0.3828	0.2896	0.1957	0.2831	0.2219	0.2478	0.1377	0.1276	0.2784	0.2327	0.1046	0.6743	0.1734	0.1215	0.1145	0.1192	0.3083	0.1283	0.2775	0.2684	0.1193	0.294	0.3246	0.2763	0.1417	0.1336	0.3454	0.1811	0.3009	0.2471	0.1479	0.1866	0.104	0.0703	0.5014
MGAT1	75022	AP	5	null	null	0	1	1	0.1439	0.4551	0.4412	0.3331	0.3226	0.2632	0.4932	0.3938	0.3628	0.4784	0.492	0.2562	0.6148	0.0682	0.3696	0.3473	0.3633	0.4145	0.5786	0.2046	0.4257	0.1471	0.4942	0.2915	0.76	0.2879	0.3457	0.44	0.3396	0.5197	0.5026	0.5658	0.2345	0.1207	0.3667	0.4209	0.4155	0.1842	0.1885	0.0292	0.1088
GCNT2	75296	AP	4	null	null	0	0.9785	0.9431	0.1156	0	0.0552	0	0	0	0.2319	0	0	0	0	0.1311	0.139	0.7306	0.0513	0	0.0133	0	0	0	0.0148	0	0.0407	0.0898	0.0811	0	0.1156	0.2242	0.0271	0	0.0214	0	0	0	0.05	0.0289	0.0321	0.077	0.1252	0.0709	0.2358
FAM65B	75539	AP	3	null	null	0	0.8992	0.895	0.1612	0.0106	0.1403	0.2747	0.363	0.0443	0.07	0.1024	0.1821	0.2025	0.1418	0.0594	0.0822	0.186189	0.1003	0.1413	0.1863	0.1403	0.0699	0.1815	0.1465	0.176	0.112	0.178	0.1014	0.2453	0.1635	0.2158	0.2322	0.0235	0.0846	0.0966	0.1074	0.1064	0.1697	0	0.0856	0.1707	0.224	0	0.163
SLC17A3	75556	AP	2	null	null	0	0.886	1	0.3054	0.0681	0.1997	0.2528	0.19391	0.1604	0.2615	0.1393	0.4582	0.0806	0.0797	0.1468	0.0403	0.485312	0	0.1738	0.098	0.0965	0.1114	0.0464	0.1607	0.0339	0.0879	0.9884	1	0.1187	0.1386	0.1485	0.0541	0.1363	0.1715	0.2979	0.1879	0.1477	0.1251	0.2786	0.1363	0.0367	0.14848	0.0873	0.9981
SLC17A3	75558	AP	3.1	null	null	0	0.886	1	0.3174	0.9305	0.7995	0.7448	0.72419	0.8396	0.7364	0.8598	0.5382	0.9191	0.9203	0.8529	0.9597	0.41982	1	0.8253	0.902	0.9035	0.8864	0.9307	0.8389	0.8877	0.9121	0.0082	0	0.8807	0.8611	0.8507	0.9459	0.8633	0.8246	0.7021	0.8121	0.8523	0.8749	0.6482	0.8637	0.9627	0.703178	0.9127	0
ZSCAN31	75728	AP	8.1	null	null	0	0.886	1	0.2629	0.3715	0.1938	0.3904	0.29706	0.1459	0.0985	0.1769	0.2624	0.1769	0.280033	0.1107	0.4868	0.7394	0.2316	0.0625	0.4345	0.0913	0.1917	0.0964	0.0827	0.2131	0.673	0.7306	0.8723	0.1742	0.6948	0.5047	0.1341	1	0.2351	0.7128	0.5991	0.6658	0.0341	0.0575	0.24	0.9361	0.374044	0.5061	0.5493
ZSCAN31	75730	AP	3	null	null	0	0.886	1	0.2659	0.6285	0.7946	0.6096	0.63072	0.8541	0.8074	0.799	0.7376	0.799	0.54476	0.8893	0.5132	0.2165	0.7684	0.8778	0.5655	0.9087	0.8083	0.9036	0.9041	0.7869	0.2627	0.2445	0.1277	0.8002	0.3052	0.4802	0.8659	0	0.7649	0.2385	0.4009	0.3342	0.9593	0.9425	0.7027	0	0.58093	0.4939	0.4289
TMEM63B	76352	AP	1	null	null	0	0.9273	1	0.191	0.4356	0.477	0.5001	0.1862	0.3315	0.4334	0.5605	0.5119	0.5739	0.5769	0.4272	0.5572	0.0498	0.4562	0.3551	0.6573	0.6976	0.3773	0.189	0.413	0.53	0.5975	0.1389	0.6027	0.3639	0.7122	0.5549	0.3556	0.6131	0.1934	0.3286	0.2777	0.2955	0.4302	0.6911	0.5452	0.41877	0.38343	0.514667	0.4825
RUNX2	76399	AP	1.1	null	null	0	0.8975	1	0.2713	0.132	0.0645	0.2641	0	0.35155	0.3883	0	0	0.0697	0	0.27825	0	0.3299	0.3533	0.1096	0	0.398562	0	0.1868	0	0.4283	0	0.3852	0.0742	0.1255	0	0.2442	0.4634	0	0	0.0403	0.0697	0.5582	0	0.2845	0.3852	0	0.141	0.164633	0.9296
RUNX2	76402	AT	10	null	null	0	1	0.8548	0.109	0.0557	0.0523	0.0478	0.0964	0.103	0.0572	0.1104	0.108	0.0547	0.0839	0.1111	0.0705	0.1194	0.0748	0.069	0.0402	0.082	0.1133	0.0739	0.0329	0.0623	0.0416	0.1259	0.0805	0.0338	0.0387	0.0958	0.1271	0.0776	0.0452	0.0583	0.0421	0.2417	0.071	0.0645	0.0505	0.045	0.1051	0.0148	0.2296
RCAN2	76415	AP	4	null	null	0	0.9818	1	0.3799	0.9406	0.7866	0.7355	0.053	0.9073	0.7859	0.9314	0.0361	0.9584	0.6199	0.8524	0.2177	0.0029	0.1082	0.1158	0.2344	0.8862	0.2849	0.8961	0.9287	0.8745	0.45	0.1009	0.9304	0.7985	0.6428	0.456	0.8517	0.3282	0.6328	0.0473	0.0241	0.0497	0.8956	0.8562	0.179	0.4264	0.1127	0.9034	0.0604
RCAN2	76416	AP	2	null	null	0	0.9818	1	0.3207	0.0375	0.1849	0.1895	0.1447	0.0785	0.1821	0.0524	0.886	0.0348	0.3323	0.0952	0.5941	0.8761	0.7749	0.8425	0.5814	0.0815	0.4784	0.0789	0.0632	0.0978	0.5153	0.8153	0.0696	0.1622	0.3079	0.4469	0.1284	0.6718	0.2365	0.6458	0.7675	0.9503	0.0756	0.115	0.692	0.3264	0.4612	0.0734	0.8836
GPR116	76429	ES	22	21	23	0	0.9983	0.9289	0.1766	0.6043	0.6381	0.5403	0.5286	0.6126	0.6548	0.599	0.8758	0.6217	0.5901	0.5722	0.5469	0.0224	0.5298	0.6049	0.4597	0.61	0.56	0.7368	0.6411	0.5869	0.5722	0.2344	0.494	0.5021	0.5262	0.6292	0.6085	0.6568	0.41	0.5563	0.6049	0.636	0.5013	0.6108	0.5598	0.6248	0.5378	0.4813	0.1521
GPR110	76436	AT	17	null	null	0	0.8694	1	0.3631	0.1348	0.0623	0.9871	0.5783	0.4279	0.7957	0.3137	0.1996	0	0.7534	0.621	0.2152	0.9024	0	0	0.389489	0.2722	0.4476	0.6565	0.6273	0.31608	0.3327	0.9012	0.7655	0.622	0.4279	0.0544	0.313256	0.0587	0.37679	0.1663	0.367267	0.215062	0.3277	0.4776	0.66	0.281078	0.8951	0.3594	0.9143
GPR110	76437	AT	8	null	null	0	0.8694	1	0.3631	0.8652	0.9377	0.0129	0.4217	0.5721	0.2043	0.6863	0.8004	1	0.2466	0.379	0.7848	0.0976	1	1	0.436189	0.7278	0.5524	0.3435	0.3727	0.62175	0.6673	0.0988	0.2345	0.378	0.5721	0.9456	0.5525	0.9413	0.550189	0.8337	0.496362	0.760775	0.58029	0.5224	0.34	0.7059	0.1049	0.6406	0.0857
BEND6	76573	AT	4	null	null	0	0.9818	1	0.1502	0.3059	0.1824	0.2019	0.4067	0.252	0.4076	0.3175	0.1042	0.2456	0.36	0.2082	0.3881	0.3518	0.3399	0.4064	0.5721	0.3321	0.3966	0.2457	0.4246	0.5114	0.2202	0.2082	0.3555	0.366	0.4819	0.291	0.3173	0.4614	0.4469	0.4786	0.3381	0.3072	0.6093	0.263	0.4043	0.3582	0.2868	0.3828	0.1928
EEF1A1	76758	RI	1.2:1.3	1.1	1.4	0	0.995	0.9848	0.2264	0.3929	0.1117	0.0756	0.2511	0.0515	0.0734	0.1495	0.4025	0.1029	0.0234	0.2045	0.148	0.1314	0.3925	0.2597	0.0511	0.0837	0.2993	0.267	0.071	0.1321	0.1269	0.106	0.1153	0.1113	0.3594	0.1446	0.0624	0.515	0.2768	0.2423	0.0711	0.8139	0.3624	0.0477	0.2149	0.0788	0.0515	0.2452	0.0709
GRIK2	77096	AT	20	null	null	0	1	0.6901	0.1302	0.0264	0.0689	0.2204	0.0198	0.0509	0.0716	0.0741	0.0316	0.0057	0.0468	0.0036	0.0044	0.0078	0.0214	0.0266	0.0117	0.0401	0.0262	0.0172	0.0186	0.0104	0.0063	0.4858	0.1023	0.0357	0.0111	0.0063	0.0248	0.0033	0.0183	0.0346	0	0.0053	0.0181	0.0119	0.0062	0.0479	0.0711	0.1511	0.2635
FYN	77272	AP	3	null	null	0	0.9736	0.8107	0.1447	0.2233	0.2014	0.1147	0.061	0.0745	0.3811	0.0454	0.2565	0.1826	0.3891	0.0895	0.109	0.1126	0.017	0.0241	0.1528	0.0693	0.209	0.0421	0.0214	0.0769	0.4247	0	0.7556	0.1057	0.0789	0.3383	0.1897	0.3466	0.0375	0.2048	0.0462	0	0.2648	0.1395	0.3548	0.0869	0.1502	0.3427	0
PKIB	77376	AP	1	null	null	0	0.7835	1	0.2488	0.0428	0.1059	0.186533	0.2193	0	0.0324	0.2165	0.163722	0.043	0.172367	0.714	0.19227	0.3507	0.1854	0.4632	0.6276	0	0.0343	0.1658	0.1421	0	0.0474	0.2929	0.2111	0.3795	0.0743	0.1684	0.3187	0	0.0641	0.1159	0.2599	0.2519	0.1042	0.1062	0.0934	0.1514	0.2725	0.5716	0.628
PKIB	77379	AP	10.1	null	null	0	0.7835	1	0.2803	0.9476	0.8862	0.6041	0.7807	1	0.9168	0.7227	0.64673	0.9184	0.682129	0.286	0.60646	0.1249	0.7591	0.4329	0.3724	0.8829	0.9401	0.797	0.8196	0.8264	0.9455	0.3129	0.7889	0.5896	0.8201	0.7393	0.6813	0.9362	0.9195	0.8667	0.7401	0.6727	0.8678	0.8843	0.8647	0.8486	0.7275	0.407	0.2439
NCOA7	77428	AP	1	null	null	0	0.9504	1	0.2103	0.2367	0.2779	0.2195	0.3351	0.4847	0.2428	0.2774	0.6401	0.2688	0.5019	0.5019	0.3677	0.0321	0.5928	0.2141	0.2432	0.7383	0.4464	0.7257	0.3093	0.2422	0.3286	0.1377	0.3351	0.2035	0.2848	0.4073	0.2682	0.4565	0.5822	0.4378	0.3351	0.53735	0.3502	0.2793	0.2546	0.3016	0.2515	0.4305	0.0272
SAMD3	77518	AT	13.2	null	null	0	0.9901	0.9931	0.1601	0.1973	0.2901	0.0821	0.2221	0.0493	0.106	0.1847	0.0452	0.1619	0.1008	0.1735	0.0744	0.3914	0.2688	0.2048	0.1124	0.0335	0.0652	0.0544	0.1163	0.1847	0.0714	0.4214	0.0749	0.195	0.1124	0.2153	0.149	0.0903	0.1611	0.1157	0.191	0.2256	0.1249	0.111	0.1169	0.2045	0.0828	0.0069	0.3492
AHI1	77894	ES	1 day, 7:32:00	30.1	33	0	0.9752	1	0.2316	0.715	0.4909	0.1729	0.2507	0.0822	0.3025	0.2639	0.085	0.1312	0.17488	0.5823	0.0401	0.5349	0.3975	0.4906	0.1067	0.2807	0.2454	0.2695	0.1847	0.3341	0.218	0.0247	0.2274	0.2416	0.5026	0.6576	0.1641	0.5055	0.0488	0.0099	0.358	0.3038	0.218	0.2848	0.5485	0.1766	0.2831	0.4576	0.2478
PLAGL1	77989	AP	1.1	null	null	0	0.9636	0.8126	0.121	0.1743	0.1067	0	0.0636	0.1206	0.2127	0	0	0.0769	0	0	0.7763	0.1594	0.2009	0.1598	0.0675	0.06507	0.3564	0	0.8126	0.4317	0.2789	0.0665	0.4802	0	0.1035	0.5486	0.0618	0.7792	0.0866	0.124	0.0661	0	0.0581	0.1177	0.3723	0.036	0	0	0
IYD	78140	AT	6.4	null	null	0	1	0.9221	0.2302	0.78	0.6542	0.2703	0.5834	0.4535	0.4949	0.3578	0.5046	0.2708	0.7952	0.245	0.5641	0.7418	0.8522	0.7	0.6112	0.6159	0.2758	0.6721	0.646	0.3002	0.3594	0.1778	0.7915	0.8212	0.4239	0.8815	0.7861	0.604	0.4262	0.6659	0.8428	0.6471	0.4185	0.3336	0.4217	0.7989	0.5438	0.133	0.2078
RMND1	78158	AD	4.2	4.1	5	0	0.9884	0.6093	0.0915	0.2984	0.2515	0.1047	0.2741	0.2668	0.2063	0.1997	0.2158	0.1647	0.3187	0.2571	0.1459	0.1349	0.2732	0.3447	0.1681	0.2716	0.2401	0.1349	0.2755	0.1711	0.164	0.0758	0.0888	0.1487	0.2553	0.1966	0.1458	0.2006	0.1869	0.3849	0.0347	0.342	0.334	0.1466	0.1753	0.3172	0.2965	0.1614	0.1519
FBXO5	78211	AP	2	null	null	0	0.9273	0.7387	0.11	0.1641	0.045	0.0356	0	0.0789	0.0948	0.2192	0	0.1054	0.1116	0.0701	0	0	0.2075	0.1553	0	0.3858	0.0998	0.2008	0.2248	0.1162	0.0701	0.2204	0.2887	0.0851	0.2778	0.239	0.2461	0.2552	0.1116	0.1655	0	0.3612	0.2829	0.1492	0.1295	0	0.2121	0.5115	0
C6orf123	78444	AT	3.2	null	null	0	1	0.6854	0.1658	0.0724	0.0168	0.3632	0.1458	0.1753	0.2679	0.1873	0.1938	0.3253	0.2474	0	0.1344	0.5293	0.1656	0.2067	0.289	0.4497	0.1105	0.0435	0.0402	0.0281	0	0.3881	0.0977	0.3108	0.2715	0.1763	0.1465	0.1923	0.2589	0	0.1909	0.1328	0.116	0.3995	0.0975	0.0893	0.1067	0.2715	0.5066
RAC1	78720	ES	4	3	5	0	0.9983	0.3595	0.0582	0.0315	0.0657	0.0622	0.0996	0.0261	0.0636	0.0171	0.0155	0.0116	0.0295	0.0133	0.0728	0.0572	0.0417	0.0271	0.0392	0.0243	0.0446	0.0339	0.02	0.021	0.0137	0.0567	0.042	0.0302	0.0281	0.0147	0.0194	0.0298	0.0228	0.0369	0.0427	0.1972	0.0154	0.0904	0.0666	0.0234	0.078	0.0571	0.1018
ICA1	78781	AP	1	null	null	0	0.9256	1	0.1902	0.0692	0.0476	0.1155	0.0525	0.0686	0.2749	0	0	0	0.08451	0	0.0786	0.2235	0	0	0	0.0878375	0.0456	0	0	0.06	0	0.3329	0	0.0404	0.0776	0.0502	0	0.0724	0	0	0	0.0676	0.032	0.2733	0.1546	0	0	0	0.4609
CREB5	79074	AP	5	null	null	0	0.8545	0.7514	0.1322	0.2194	0.4397	0	0.2372	0	0.0828	0.0872	0.2286	0	0.072	0	0.577	0.09542	0.0658	0.2864	0.4413	0	0.4039	0.06187	0.5303	0	0	0	0.2061	0.0287	0.0634	0	0.1881	0.06157	0	0.0721	0.0724	0.0539	0	0.1184	0.2945	0	0	0.0857	0.04805
C7orf41	79109	AP	2	null	null	0	0.9967	0.7374	0.158	0.0149	0	0.1385	0.109	0	0.1266	0	0	0.009	0.0826	0.075	0	0.0263	0	0.0733	0.1448	0	0	0.0305	0.0667	0.0159	0.0472	0.2927	0.0747	0.0234	0.18	0.0316	0.0252	0.0512	0	0	0	0	0.0357	0	0.0843	0	0	0	0.4834
URGCP	79365	AA	4.2:4.3:4.4:4.5	3	4.6	0	0.8033	1	0.2286	0.3353	0.1021	0.14841	0.175367	0.0532	0.0996	0.3254	0.1466	0.0213	0.0877667	0.0438	0.0282	0.3404	1	0.3598	0.0027	0.179262	0.117478	0.0213	0.0189	0.2305	0.09143	0.0054	0.053	0.1231	0.3001	0.2104	0.0883	0.3338	0.0153	0.0748	0.1235	0.4952	0.3325	0.1069	0.0707	0.15924	0.0043	0.3118	0.15132
DDC	79699	AP	2	null	null	0	0.8992	0.5259	0.1281	0.1184	0.0909	0.3241	0.0947	0.307	0.1734	0.1993	0.0516	0.1084	0	0.3903	0.0575	0.21924	0.09704	0.0744	0.117	0.0865	0.0489	0.1862	0.0479	0.2221	0.1373	0.251	0.151689	0.1962	0.0779	0.1307	0.1665	0.0511	0.0303	0	0.1532	0.0724857	0.1919	0.1059	0.0448	0.3003	0	0.1036	0.3675
LIMK1	80060	AP	4	null	null	0	0.9455	0.8723	0.1953	0.5156	0.4351	0.2329	0.2914	0.2019	0.5158	0.3851	0.0664	0.5841	0.3218	0.1123	0.6821	0.0144	0.2361	0.5411	0.2679	0.259411	0.5523	0.0706	0.5324	0.2099	0.5999	0.1307	0.5209	0.3778	0.6516	0.6707	0.4752	0.4239	0.716	0.3005	0.2369	0.1595	0.6133	0.3991	0.5585	0.681	0.3045	0.8723	0.0453
MAGI2	80213	AP	3	null	null	0	0.805	0.8645	0.1393	0.048	0.0548	0.086	0	0.03226	0.1329	0	0	0	0.0182556	0	0	0.0385	0.017	0.0269	0	0.0313444	0	0	0	0	0	0.0142	0	0	0	0	0	0	0.04213	0	0	0	0.03828	0.0791	0	0	0	0.06515	0.078
HGF	80250	AT	9	null	null	0	1	0.882	0.1079	0.2102	0.1629	0.1096	0.2464	0.2236	0.2222	0.1655	0.2006	0.2153	0.2979	0.3522	0.3558	0.1683	0.132	0.1338	0.3453	0.5627	0.1131	0.1955	0.3233	0.134	0.2187	0.0766	0.1142	0.1363	0.2201	0.2625	0.1774	0.4102	0.253	0.1868	0.1884	0.4686	0.2122	0.2545	0.1711	0.0614	0.2695	0.0691	0.0127
ZNF655	80688	ES	4:5.1:5.2:5.3	3.2	7	0	0.8529	1	0.2357	0.4714	0.2564	0.772	0.1427	0.0272	0.226	0.6892	0.2998	0.3098	0.27418	0.32909	0.4498	0.1362	0.5866	0.4733	0	0.0306	0.2737	0.6326	0.4226	0.1949	0.24371	0.0373	0.3134	0.3935	0.5683	0.6417	0.2473	0.34719	0.4221	0.2341	0.26756	0.50351	0.38353	0.1202	0.381	0.43823	0.395	0.65439	0.1658
CYP3A5	80710	AT	6	null	null	0	0.995	1	0.1481	0.104	0.0897	0.0995	0.0257	0.0371	0.0846	0.0486	0.0258	0.133	0.1157	0.0328	0.0709	0.1505	0.2297	0.0623	0.1379	0.0069	0.0386	0.0723	0.1071	0.0775	0.073	0.1603	0.7252	0.0895	0.0768	0.0255	0.0445	0.0949	0.0528	0.2366	0.0825	0.0176	0.0123	0.0409	0.1052	0.1403	0.0884	0.109	0.1754
MOSPD3	80971	AP	1	null	null	0	0.9934	0.9172	0.0758	0.0807	0.1193	0.0207	0.0503	0.1246	0.168	0.1292	0.0836	0.0303	0.0206	0.0555	0.0704	0.203	0.0468	0.2834	0.169	0.0131	0.0569	0.1211	0.0536	0.086	0.0646	0.1297	0.1608	0.0704	0.078	0.1495	0.0348	0.099	0.0647	0.0686	0.0789	0.1132	0.1362	0.056	0.0667	0.08935	0.2412	0.13034	0.2006
LAMB4	81393	AT	36	null	null	0	1	0.6423	0.1453	0.0302	0.045	0.3524	0.0935	0.1007	0.3234	0.0892	0.0801	0.0478	0.1891	0.1325	0.0404	0.3581	0.137	0.0081	0.0381	0	0.1193	0.1681	0.1339	0.1015	0	0.2662	0.0446	0.1309	0	0.0169	0.038	0	0.2289	0.1079	0.1181	0.17	0.0591	0.1119	0.0203	0	0.0265	0.1403	0.4001
TFEC	81515	AP	4	null	null	0	0.8926	1	0.2036	0.2695	0.3812	0.1886	0.1817	0.2533	0.3638	0.0983	0.1013	0.0632	0.1607	0.0174	0.2188	0.221133	0.8251	0.1625	0.1812	0.1308	0.4767	0.591	0.2525	0.029	0.1118	0.0784	0.5653	0.0791	0.1632	0.2293	0.0845	0.4208	0.8307	0.1977	0.249	0.7116	0.3715	0.3663	0.2068	0.0914	0.1472	0.0663	0.0194
ST7	81554	AP	3	null	null	0	0.9934	0.4632	0.1045	0.138	0.1686	0.1406	0.1057	0.1718	0.0504	0.1382	0.2526	0.3663	0.148	0.3807	0.1273	0.0044	0.168	0.2338	0.07	0.0979	0.1078	0.0289	0.3843	0.1268	0.1627	0.2291	0.0155	0.3498	0.1235	0.0775	0.2205	0.1976	0.3153	0.0313	0.2602	0.0775	0.3356	0.0658	0.3152	0.2937	0.3268	0.2828	0.0319
CALD1	81862	ES	8.3:9	8.2	10	0	0.9983	0.8248	0.1471	0.0273	0.2726	0.3267	0.0829	0.0933	0.2284	0.0463	0.0842	0.044	0.0593	0.6207	0.1627	0.1112	0.048	0.0627	0.0451	0.2046	0.0398	0.0949	0.1926	0.0752	0.2245	0.0783	0.033	0.195	0.0947	0.1925	0.029	0.1303	0.0307	0.0575	0.1427	0.2119	0.2122	0.064	0.1418	0.0424	0.0208	0.1257	0.1876
C7orf49	81873	AD	2.3:2.4	2.2	3	0	0.9769	1	0.2503	0.0909	0.4315	0.5809	0.8272	0.7307	0.4397	0.6182	0.3764	0.3783	0.37784	0.6167	0.2998	0.399	0.714	0.4766	0.6518	0.6516	0.1317	0.3418	0.3921	0.4008	0.6405	0.2483	0.1293	0.283	0.4413	0.5262	0.6322	0.5689	0.4432	0.6657	0.1538	0.8402	0.3044	0.7962	0.6797	0.4689	0.4811	0.284156	0
C7orf49	81875	AD	2.2:2.3:2.4	2.1	3	0	0.9851	1	0.2602	0.1643	0.5405	0.6998	0.8673	0.8209	0.6853	0.6662	0.4868	0.488	0.3307	0.7422	0.5578	0.4087	0.8051	0.7388	0.7368	0.8024	0.3959	0.5718	0.4621	0.5664	0.6152	0.4214	0.1897	0.4851	0.6378	0.7414	0.6134	0.5884	0.7133	0.6736	0.1352	0.9133	0.4414	0.9197	0.7902	0.6105	0.7021	0.432878	0
TMEM213	81931	AT	3	null	null	0	1	0.9678	0.2274	0.4444	0.2826	0.792	0.435	0.2407	0.4015	0.3795	0.3333	0.4437	0.1765	0.4031	0.5508	0.9922	0.1523	0.4525	0.4955	0.3	0.2918	0.0708	0.4267	0.3592	0.4687	0.8788	0.4787	0.5281	0.3857	0.3517	0.4026	0.3507	0.4286	0.433	0.3365	0.0705	0.2648	0.4211	0.5579	0.5333	0.4766	1	0.9403
TMEM213	81932	AT	4	null	null	0	1	0.9678	0.2274	0.5556	0.7174	0.208	0.565	0.7593	0.5985	0.6205	0.6667	0.5563	0.8235	0.5969	0.4492	0.0078	0.8477	0.5475	0.5045	0.7	0.7082	0.9292	0.5733	0.6408	0.5313	0.1212	0.5213	0.4719	0.6143	0.6483	0.5974	0.6493	0.5714	0.567	0.6635	0.9295	0.7352	0.5789	0.4421	0.4667	0.5234	0	0.0597
PRKAG2	82384	AP	7.1	null	null	0	1	0.9883	0.1495	0.0162	0.0351	0.0266	0.0071	0.0172	0.0655	0.0069	0.0748	0.0032	0.0727	0.0126	0.0617	0.6429	0.0547	0.0269	0.0176	0	0.0294	0.0253	0.0245	0	0.0121	0.3274	0.1822	0.0315	0.0516	0.0439	0.02	0.0234	0.0093	0.0919	0.023	0.1137	0.0348	0.0318	0.0216	0	0	0	0.1136
NAT1	82850	AP	1	null	null	0	0.9537	0.8387	0.1735	0.0732	0	0.0575	0.1119	0	0	0.2847	0	0.4553	0.093	0.2117	0.1038	0	0	0	0.4978	0.2986	0	0	0.0372	0.1087	0.2575	0.1302	0	0.0558	0.2363	0	0.1071	0	0	0.0475	0	0	0	0.0771	0.2919	0	0	0	0.719
DPYSL2	83132	AP	1	null	null	0	0.9967	0.952	0.1204	0.1247	0.2029	0.0985	0.129	0.2092	0.1752	0.2312	0.3396	0.3751	0.0331	0.174	0.2162	0	0.0939	0.2545	0.0615	0.4865	0.1067	0.087	0.2219	0.2152	0.1234	0.296	0.0281	0.0747	0.2205	0.1091	0.2804	0.3818	0.1507	0.3434	0.0905	0.4114	0.2624	0.3156	0.2534	0.1742	0.0904	0.0112	0.0172
ZNF395	83211	AP	3	null	null	0	0.9686	1	0.1665	0.3345	0.6164	0.3281	0.2957	0.2169	0.2494	0.2826	0.3251	0.2007	0.4058	0.506	0.1692	0.0897	0.3875	0.4093	0.2439	0.3167	0.1831	0.4265	0.2655	0.1061	0.3328	0.0923	0.2982	0.3288	0.3844	0.3771	0.1558	0.3928	0.433	0.2731	0.1603	0.4824	0.3337	0.3188	0.5117	0.6905	1	0.490163	0.0549
TACC1	83472	ES	2	1	7	0	0.8083	0.7802	0.1202	0.088	0.1032	0.138	0.1065	0.1317	0.2669	0.1097	0.0818	0.1575	0.0920125	0	0.1617	0	0.1969	0.0611	0.1392	0.107322	0	0.0978	0.0726	0.1643	0.1871	0.0305	0.12748	0.1189	0.1458	0.0627	0.1526	0.1696	0	0.028	0.1191	0.132411	0	0.0411	0.1657	0.2868	0.1643	0.182	0.4387
SLC20A2	83730	AP	4	null	null	0	0.9934	0.4516	0.0778	0.0929	0.0991	0.0956	0.0721	0.1404	0.0435	0.1111	0.0483	0.0467	0.0318	0.1789	0.0125	0.0764	0.0853	0.1467	0.1467	0.067	0.0157	0.072	0.0866	0.115	0.0842	0.0578	0.0461	0.16	0.1555	0.1511	0.0972	0.1233	0.0301	0	0.0572	0.1662	0.1229	0.0248	0.0549	0.165	0.1589	0.0142	0.2255
ADHFE1	84004	AA	11.1	10	11.2	0	0.9752	1	0.2615	0.6311	0.656	0.1882	0.2792	0.1843	0.2307	0.5438	0.6101	0.2767	0.325	0.3096	0.4549	0.3822	0.8905	0.7766	0.2634	0.3229	0.3849	0.5454	0.2272	0.2143	0.392	0.1039	0.4067	0.5704	0.6409	0.8076	0.1184	0.465	0.5935	0.5343	0.3037	0.7449	0.4549	0.5626	0.3658	0.6704	0.3849	0.8732	0.1376
SULF1	84104	AP	1	null	null	0	0.9785	1	0.1576	0.5673	0.3534	0.2973	0.3552	0.4046	0.3375	0.366	0.4787	0.1938	0.2946	0.635	0.311	0.2929	0.3089	0.4515	0.1836	0.0644	0.1252	0.2763	0.5149	0.254	0.2471	0.118	0.2515	0.4703	0.3167	0.3005	0.1691	0.1394	0.3174	0.4666	0.1595	0.1183	0.1655	0.2977	0.3516	0.4146	0.3109	0.3751	0.2569
NCALD	84755	AP	2	null	null	0	0.9074	0.7834	0.1566	0.3206	0.2777	0.2253	0.2348	0.4081	0.4297	0.2727	0.2284	0.1524	0.20376	0.1169	0.4224	0.0143	0.3837	0.2446	0.3071	0.2432	0.3253	0.5294	0.216	0.0421	0.4406	0.1373	0.384	0.3834	0.331	0.3487	0.5298	0.6279	0.1625	0.1724	0.3044	0.17189	0.3772	0.2284	0.1515	0.2036	0.4426	0.2432	0.0667
ENPP2	85000	AP	1	null	null	0	0.9835	0.7588	0.1353	0.0131	0.0076	0.023	0.0032	0.0025	0.1229	0.0041	0.0377	0.024	0.0345	0.0124	0.0684	0.0147	0.0222	0.0059	0.0435	0.0029	0.0026	0	0.0024	0.0078	0.0709	0.4168	0.0588	0.0061	0.2425	0.0441	0.0155	0.013	0.0012	0.0111	0.0023	0.014	0.0103	0.0301	0.0054	0.0012	0.0024	0.002	0.7475
ATAD2	85053	AP	1	null	null	0	0.8083	0.7843	0.1504	0.275	0.0603	0	0.09957	0	0	0	0.1867	0.2666	0.2142	0.1538	0	0	0.1538	0.1594	0.1391	0.103444	0	0.127	0.1321	0.1894	0.2292	0.2142	0.012	0.0941	0.0747	0	0.3695	0	0.1108	0.0517	0	0.1538	0	0.127	0.1137	0.1538	0	0.200389	0.1655
NDRG1	85238	ES	2.3:3:4:5.1:5.2:6:7.1:7.2:8:9:10:11:12:13	2.2	14	0	0.9917	0.8863	0.1601	0.2164	0.1643	0.1639	0.191	0.1063	0.0944	0.1003	0.1393	0.0907	0.1556	0.1755	0.1267	0.1183	0.2138	0.1359	0.0821	0.1008	0.3446	0.1734	0.0496	0.1457	0.0771	0.0393	0.0032	0.123	0.1565	0.2402	0.0761	0.1081	0.1857	0.1444	0.0566	0.4653	0.3059	0.2109	0.17	0.3635	0.2478	0.6658	0.1001
NDRG1	85246	ES	2.2:2.3:3:4:5.1:5.2:6:7.1:7.2:8:9:10:11:12:13:14:15:16.1	2.1	16.2	0	0.9884	0.9984	0.1603	0.3082	0.2516	0.2847	0.2448	0.1337	0.1565	0.1464	0.2006	0.1307	0.2466	0.3358	0.2118	0.1535	0.2844	0.2522	0.1436	0.0977	0.5593	0.2702	0.0667	0.2052	0.1344	0.0841	0.0073	0.3019	0.2333	0.3439	0.1513	0.163	0.2956	0.2068	0.0816	0.4951	0.5119	0.4059	0.4436	0.4898	0.3745	1	0.1492
PTK2	85291	AP	30	null	null	0	0.995	0.9615	0.206	0.4134	0.6345	0.486	0.6572	0.8262	0.3787	0.3924	0.6243	0.386	0.5461	0.4051	0.4721	0.1908	0.4276	0.4834	0.4869	0.5561	0.6433	0.8347	0.5563	0.5354	0.5144	0.1534	0.0914	0.6013	0.5975	0.2581	0.4216	0.2231	0.4374	0.2857	0.519	0.6518	0.4297	0.4677	0.3278	0.7735	0.789	0.5236	0.1646
LY6K	85358	RI	2.2:2.3	2.1	2.4	0	0.9785	0.962	0.3237	0.8434	0.6739	0.1582	1	1	0.62448	0.8507	1	0.3429	0.3244	1	1	0.185	0.8669	1	0.8712	1	1	0.2786	0.8075	0.6526	0.3338	0.4488	1	0.4042	1	1	0.5578	1	0.4391	0.9164	0.2332	0.354	1	0.7041	1	1	0.4488	0.57375	0.1412
MROH6	85423	AP	1	null	null	0	0.9074	1	0.2379	0.1067	0.2639	0.2639	0	0.2219	0.4989	0.4176	0.1857	0.1635	0.22875	0.4503	0.4212	0.3094	0.016	0.605	0.0669	0.25641	0.0233	0.2154	0.053	0.1185	0.0383	0.1067	0.2549	0.1857	0.1411	0.3055	0.0966	0.0929	0.0564	0.0364	0.0929	0.4409	0.3234	0.0639	0.218	0.24516	0.19144	0.219767	0.3155
PLEC	85514	AP	7	null	null	0	0.9752	0.5668	0.0663	0.1249	0.1003	0.0949	0.0713	0.0983	0.0953	0.0919	0.127	0.1031	0.1019	0.1398	0.0457	0.1452	0.1066	0.0915	0.0982	0.0394	0.0392	0.0663	0.1196	0.0859	0.0691	0.1011	0.0388	0.1158	0.0556	0.0567	0.1446	0.0399	0.0637	0.0485	0.0805	0.0576	0.0708	0.0847	0.074	0.0231	0.0814	0.0417778	0.256
DOCK8	85695	AP	4	null	null	0	0.8992	0.8631	0.1934	0.3353	0.2015	0.1029	0.26291	0.1072	0.417	0.0571	0.2189	0.1962	0.8122	0.2289	0.5023	0	0.071	0.1381	0.3509	0.112	0.7564	0.2397	0.1013	0	0.2973	0.1072	0.699	0.0753	0.4296	0.196	0.1984	0.3928	0.269	0.4286	0.1866	0.281422	0.296	0.3569	0.4877	0.5718	0.791	0.6022	0
KANK1	85710	AP	8	null	null	0	0.9405	1	0.198	0.3062	0.3366	0.3873	0.512	0.2543	0.2682	0.2704	0.4381	0.3527	0.3897	0.153	0.2366	0.3605	0.3618	0.6249	0.3555	0.3171	0.2591	0.2973	0.3591	0.3594	0.3547	0.1398	0.0783	0.3517	0.4518	0.3537	0.2621	0.3411	0.0927	0.3876	0.0924	0.35659	0.3114	0.2016	0.3164	0.363	0.2682	0.1281	0.155
SMARCA2	85723	AP	29.1	null	null	0	0.9008	1	0.1795	0.2593	0.4598	0.1939	0.2474	0.126	0.2937	0.0442	0.1489	0.0899	0.0495	0.1968	0.0919	0.2008	0.149	0.1198	0.0737	0.26375	0.1881	0.3379	0.2094	0.1016	0.1064	0.1828	0.2709	0.1091	0.1888	0.1319	0.0693	0.238	0.0764	0.1276	0.0813	0.2348	0.1565	0.0779	0.1989	0	0.1695	0.273467	0.3595
IL11RA	86209	AP	1	null	null	0	0.9802	1	0.2643	0.7426	0.7911	0.2744	0.1856	0.0776	0.3707	0.8332	0.2791	0.3053	0.34838	0.1908	0.2321	0.1651	0.452	0.814	0.2962	0.4807	0.457	0.2962	0.2303	0.2312	0.3933	0.1151	0.6422	0.6824	0.6479	0.6305	0.1284	0.4432	0.0174	0.1868	0.2174	0.2635	0.6493	0.8632	0.7292	0.76	0.5737	1	0.277
GNE	86337	AP	1	null	null	0	0.9388	1	0.1927	0.1241	0.0545	0.0987	0.10823	0.0336	0.2834	0	0	0	0	0.093	0.3058	0.0536	0	0	0.0523	0	0	0	0.0147	0.0421	0.0165	0.273	0.1619	0.0225	0.1917	0.1333	0	0.0447	0	0	0.0107	0	0.0229	0.174	0	0	0.1293	0.301	0.5791
CNTNAP3	86465	AT	14.2	null	null	0	0.9934	0.6414	0.1177	0.0554	0.0348	0.104	0.2419	0.1907	0.4628	0.0511	0.2633	0.1679	0.0429	0.3953	0.0737	0	0.1035	0	0.1317	0.1764	0.0574	0.1041	0.175	0.429	0	0.3027	0.1956	0.0276	0.054	0.0292	0.2343	0.0809	0.1975	0.3506	0.1704	0.1234	0.1391	0.1383	0.1357	0.0397	0.0496	0.1346	0.35
TRPM3	86561	AT	10.2	null	null	0	0.9868	0.908	0.164	0.1014	0.1519	0.0505	0	0.1932	0.1935	0	0	0.0335	0.276	0.0804	0.0766	0	0	0	0.0509	0.1366	0	0.1118	0.025	0.196	0.0195	0	0.2187	0.0636	0.098	0.0983	0.0731	0.3279	0.0956	0	0.0365	0.1693	0.1082	0	0.1246	0.0337	0.1534	0.0418	0.2558
FGD3	86890	AP	3	null	null	0	0.924	0.8553	0.2188	0.0283	0	0.078	0	0.02635	0	0	0	0	0	0	0	0.3494	0	0	0	0	0	0	0	0.02025	0	0.1647	0	0	0	0	0	0	0	0	0	0.0021	0	0	0	0.00503	0	0	0.6503
FGD3	86892	AP	2	null	null	0	0.924	1	0.2355	0.7518	0.8481	0.8846	0.638	0.73554	0.8764	0.7846	0.8651	0.7656	1	1	0.9327	0.3094	0.7345	0.7255	0.9423	0.8122	0.8249	0.6838	0.6852	0.70547	0.8668	0.5444	0.942	0.7654	0.9111	0.9338	0.7277	0.9457	1	0.9245	0.6272	0.56498	0.8887	1	0.8203	0.6569	0.7062	1	0.2932
FGD3	86895	RI	19.2	19.1	19.3	0	0.9603	1	0.1619	0.3591	0.3396	0.1062	0.1939	0.0497	0.0712	0.2273	0.2127	0	0.0875	0.0802	0.0988	0.1939	0.4904	0.7051	0.0986	0.0819	0	0.0626	0.0663	0.1848	0.0746	0.0497	0.1092	0.0782	0.2597	0.3426	0.1473	0.2319	0.0571	0.1041	0.1434	0.2633	0.1417	0.2162	0.2286	0.1257	0.1609	0.3434	0.199
ZNF782	86983	AP	1	null	null	0	0.881	0.6888	0.1121	0.0996	0.0611	0	0.06973	0.0568	0	0.0441	0	0.1172	0	0	0.1215	0.0579	0	0	0.1215	0.0679125	0	0	0.0732	0	0.0647	0	0.0878	0	0.0441	0.0745	0	0	0	0	0	0.041425	0.0732	0	0	0	0	0.0593429	0.3296
TRIM14	87031	AT	8	null	null	0	1	0.8695	0.0938	0.1549	0.1386	0.1261	0.157	0.0554	0.0524	0.1371	0.0603	0.1068	0.077	0.1349	0.0528	0.2336	0.234	0.1786	0.0841	0.0314	0.1072	0.068	0.0756	0.0649	0.091	0.0692	0.055	0.1491	0.1179	0.151	0.1635	0.0864	0.0895	0.1	0.093	0.0873	0.0492	0.0938	0.0778	0.121	0.0787	0.0629	0.1658
SVEP1	87186	AT	28.2	null	null	0	1	0.8984	0.1756	0.3534	0.1262	0.0612	0.1542	0.1026	0.1058	0.3379	0.2029	0.3387	0.1667	0.5784	0.3369	0.099	0.1517	0.309	0.7092	0.3788	0.296	0.0684	0.3224	0.2044	0.2004	0.0444	0.1407	0.1913	0.2745	0.4275	0.5136	0.6702	0.1943	0.2944	0.3072	0.2609	0.3201	0.3111	0.2991	0.5872	0.2999	0.0925	0.1913
TRAF1	87404	AP	1	null	null	0	0.9934	0.8606	0.2064	0.0587	0.2928	0	0	0.3711	0.3865	0.0815	0.184	0.118	0	0.1637	0.1759	0.1681	0.068	0.0597	0	0	0.1121	0.2554	0	0.3456	0.4175	0.6162	0.1349	0.0711	0.0442	0.0378	0.6442	0	0.4632	0.3286	0.1947	0	0.2046	0	0.3869	0.1223	0.2445	0.1364	0.4554
RABGAP1	87495	AP	16	null	null	0	0.8744	1	0.2324	0.3842	0.3771	0.2083	0.6697	0.5128	0.2119	0.2377	0.39418	0.3596	0.167	0.31941	0.1721	0.5551	0.8135	0.7164	0.2937	0.4837	0.3187	0.5289	0.2481	0.2243	0.2723	0	0.0723	0.2698	0.3771	0.2639	0.2209	0.1493	0.2539	0.211	0.2286	0.678	0.2031	0.4033	0.6517	0.3379	0.5019	0.3654	0.1214
PSMB7	87531	AT	7.2	null	null	0	1	0.5285	0.141	0.2856	0.3617	0.4375	0.2208	0.1267	0.2427	0.425	0.3264	0.372	0.4233	0.2236	0.4196	0.0537	0.2545	0.3321	0.4269	0.0322	0.2776	0.0991	0.3524	0.3389	0.4014	0.2518	0.2201	0.4522	0.3319	0.451	0.3223	0.2663	0.3408	0.3225	0.3582	0.0601	0.1311	0.4113	0.5208	0.4756	0.4151	0.4574	0.1299
RALGPS1	87608	AT	24	null	null	0	1	0.7494	0.1587	0.2475	0.2077	0.5067	0.2891	0.1657	0.4981	0.4302	0.2575	0.3629	0.2892	0.3071	0.4309	0.5723	0.1648	0.1991	0.3335	0.1292	0.2303	0.1388	0.2823	0.334	0.4864	0.6411	0.4286	0.379	0.4777	0.2519	0.3251	0.2731	0.2986	0.1726	0.2555	0.1475	0.3004	0.2472	0.2614	0.2654	0.3814	0.4286	0.5422
RALGPS1	87611	AT	14	null	null	0	1	0.8852	0.1681	0.619	0.5693	0.359	0.5445	0.5556	0.3252	0.4525	0.4416	0.5126	0.2025	0.6003	0.3402	0.1525	0.6118	0.6436	0.4941	0.4707	0.5372	0.5187	0.4262	0.3916	0.2745	0.1956	0.3592	0.4393	0.3853	0.5477	0.4554	0.4815	0.4085	0.6914	0.497	0.5496	0.5149	0.6185	0.6717	0.5951	0.3163	0.3852	0.2899
SH2D3C	87662	AP	1	null	null	0	0.9917	0.8276	0.1495	0.2825	0.1051	0.1921	0.1564	0.2114	0.4579	0.2344	0.6125	0.2404	0.4399	0.2922	0.3669	0.1771	0.1534	0.1315	0.1771	0.4148	0.3253	0.2572	0.2263	0.1285	0.4648	0.0962	0.7118	0.1538	0.2899	0.2133	0.1328	0.4222	0.126	0.3576	0.0207	0.1735	0.4629	0.4462	0.372	0.3119	0.3521	0.8276	0.0703
SLC25A25	87692	AP	1	null	null	0	0.9736	0.8209	0.1539	0.2801	0.3371	0.2083	0.1177	0.1676	0.2524	0.3622	0.6496	0.2161	0.4017	0.244	0.3831	0.1605	0.33	0.485	0.2828	0.3053	0.4678	0.1588	0.3545	0.3648	0.1473	0.2143	0.3888	0.2402	0.49	0.4945	0.4159	0.3629	0.2305	0.233	0.3353	0.3857	0.2794	0.1636	0.3347	0.0582	0.1265	0.2526	0.1136
FAM73B	87818	AD	15.3	15.2	16	0	0.9901	1	0.2333	0.5708	0.4777	0.3849	0.4486	0.0834	0.2944	0.3603	0.3266	0.215	0.2002	0.2055	0.2608	0.3887	0.7179	0.6003	0.1353	0.22279	0.5105	0.1319	0.0589	0.1638	0.1242	0.0749	0.2812	0.3905	0.478	0.5877	0.2223	0.5922	0.1458	0.182	0.2002	0.597	0.6082	0.417	0.4109	0.2796	0.1669	1	0.244
PPP2R4	87830	AP	2.1	null	null	0	0.9983	0.655	0.0927	0.0658	0.0827	0.1765	0.0723	0.1062	0.0904	0.0723	0.0713	0.1213	0.0605	0.0731	0.1199	0.46	0.0537	0.0997	0.0809	0.0258	0.0936	0.0494	0.0874	0.0965	0.2056	0.3125	0.1997	0.19	0.1947	0.1605	0.1316	0.1366	0.1128	0.0442	0.1601	0.0306	0.0654	0.079	0.1333	0.1279	0.0527	0.0159	0.343
PPP2R4	87834	AP	14.1	null	null	0	0.9983	0.7889	0.1714	0.3136	0.2012	0.1272	0.5385	0.2675	0.4263	0.312	0.1401	0.0508	0.2982	0.1563	0.2107	0.0307	0.6082	0.5177	0.331	0.5776	0.5443	0.5022	0.2818	0.1892	0.0894	0.1432	0.2213	0.1123	0.0928	0.0693	0.1009	0.2073	0.2569	0.6448	0.1167	0.6871	0.4525	0.4405	0.2899	0.1012	0.4821	0.1456	0.0547
FNBP1	87886	ES	10.1:10.2:10.3:12	9	14.2	1	0.8628	0.9179	0.204	0.1992	0.2207	0.1688	0.5851	0.398633	0.1429	0.018	0.3394	0.1753	0.3567	0.5404	0.1673	0.731	0.5718	0.3118	0.1724	0.0142	0.1653	0.4815	0.3139	0.5189	0.1419	0.4886	0.1517	0.7511	0.1484	0.07	0.3835	0.0804	0.1269	0.0532	0.6023	0.365175	0.2508	0.2193	0.288	0.4171	0.2915	0.0297	0.6841
FNBP1	87887	ES	10.2:10.3:12	9	14.2	1	0.8099	0.7653	0.1326	0.0552	0.0228	0.0393	0.11016	0.11044	0.0194	0.02	0.0823	0.0147	0.0294	0.15207	0.0453	0.5172	0.1337	0.114	0.0516	0.0158	0.0508	0.09105	0.0959	0.1161	0.0253	0.1548	0.0414	0.2879	0.0427	0.008	0.0605	0.0129	0.0171	0.0179	0.3647	0.1217	0.0085	0.0229	0.1367	0.1981	0.0644	0.0031	0.3257
FNBP1	87890	ES	10.2:10.3	9	14.2	1	0.8612	0.9226	0.1984	0.2634	0.1627	0.287	0.2865	0.384767	0.1531	0.3562	0.3156	0.1458	0.1286	0.4955	0.1418	0.8192	0.2689	0.3111	0.4272	0	0.1975	0.5403	0.5905	0.3494	0.1463	0.6927	0.1166	0.6804	0.2987	0.0889	0.0808	0.1003	0.1209	0.1908	0.698	0.417322	0.0404	0.0913	0.3133	0.4402	0.4864	0.0614	0.5
AIF1L	87911	AP	1	null	null	0	0.9669	1	0.2592	0.1161	0.0722	0.671	0.1899	0.1721	0.24	0.1841	0.8623	0.3228	0.3217	0.1105	0.1168	0.9621	0.5061	0.2223	0.2559	0.5615	0.1334	0.4041	0.3284	0.9378	0.3374	0.3635	0.5061	0.1795	0.2357	0.4174	0.2421	0.4361	0.3532	0.0427	0.2451	0.5643	0.4035	0.1755	0.069	0.0792	0.1093	0.0325	0.7126
AIF1L	87914	AP	6.1	null	null	0	0.9669	1	0.2766	0.878	0.9264	0.2826	0.8035	0.8279	0.756	0.8159	0.1377	0.6615	0.6783	0.8506	0.8792	0.0379	0.4694	0.7777	0.7359	0.4385	0.8666	0.5012	0.6657	0	0.6602	0.6167	0.4885	0.8083	0.7621	0.5826	0.7579	0.5561	0.5965	0.9573	0.7522	0.4357	0.5895	0.8245	0.9294	0.913	0.8839	0.9593	0.2531
NTNG2	87972	AT	6	null	null	0	0.9901	0.8382	0.1634	0	0.1375	0	0	0.1746	0.1473	0.4851	0.3969	0	0	0	0.3822	0	0.2423	0	0.2633	0	0	0	0	0	0.2446	0	0.2761	0	0.5664	0.508	0	0.291	0	0.1153	0.2317	0	0.0542	0	0.5969	0.14859	0	0.13403	0
C9orf9	87993	AP	1	null	null	0	0.9901	0.9067	0.2008	0.8109	0.5463	0.5816	0.5175	0.5884	0.5463	0.7629	1	0.8969	0.3228	0.3593	0.6539	0.5644	0.292	0.7487	0.7629	0.2251	0.5175	0.7814	0.5931	0.6324	0.6865	0.4213	0.5884	0.4789	0.8229	0.7023	0.6762	0.6412	0.3691	0.912	0.5223	0.7409	0.6718	0.4441	0.7577	0.5884	0.5727	0.425413	0.3068
RALGDS	88016	AP	8	null	null	0	0.9818	0.7439	0.1324	0.2756	0.1796	0.1877	0.2436	0.1065	0.2872	0.1145	0.2203	0.2895	0.3297	0.1785	0.3895	0.0466	0.1443	0.168	0.2919	0.13584	0.3489	0.0187	0.0551	0.0857	0.3102	0.0283	0.4092	0.042	0.5477	0.2881	0.1988	0.5166	0.0952	0.241	0.0515	0.0984	0.2252	0.2338	0.2636	0.3151	0.2453	0.181987	0
TRAF2	88232	AP	1	null	null	0	0.8413	0.6818	0.1129	0.3053	0.1923	0.11556	0.11872	0.1818	0.2703	0.0957	0.1476	0.2823	0.12641	0.061	0.1576	0.0562	0.0637	0.0503	0.4167	0.13019	0.137	0.0353	0.0562	0.0455	0.3226	0	0.3082	0	0.3226	0.3115	0.0925	0.1229	0.1114	0.0693	0.0308	0.0637	0.1018	0.1198	0.1923	0.1923	0	0.1159	0
ABCA2	88255	AA	4.1:4.2:4.3:4.4:4.5	3	4.6	0	0.9041	0.968	0.2577	0.7419	0.5239	0.2831	0.52244	0.45076	0.4717	0.3151	0.3203	0.3318	0.36548	0.4784	0.3056	0.7914	1	0.6819	0.24322	0.709722	0.1989	1	0.3221	0.3645	0.0575	0.1729	0.2739	0.5718	0.5398	0.5654	0.477	0.7454	1	0.4806	0.2544	0.6871	0.4848	0.2708	0.2749	0.7753	0.7989	0.68124	0.2072
UAP1L1	88265	RI	2.2	2.1	2.3	0	0.8826	1	0.2199	0.2923	0.4199	0.3518	0.3114	0.04266	0.0264	0.1971	0.1867	0.0689	0.09838	0.0328	0.2457	0.5385	0.416	0.4488	0.07357	0.11539	0.2405	0.2135	0.0112	0.2394	0.1042	0.1195	0.1289	0.1532	0.2339	0.2718	0.0233	0.1275	0.1887	0.1572	0.1919	0.5757	0.2753	0.2457	0.1691	0.15305	0.10324	0.3078	0.2135
ARHGAP6	88471	AP	3	null	null	0	0.9884	0.8921	0.155	0.3374	0.2027	0.2093	0.3125	0.1968	0.3155	0.3179	0.3562	0.3244	0.2845	0.1273	0.0873	0.0257	0.151	0.2918	0.0744	0	0.332	0.3615	0.1754	0.292	0.1988	0.0478	0.0616	0.3331	0.1368	0.2684	0.1143	0.1471	0.425	0.1974	0.4102	0.2317	0.3006	0.1291	0.0794	0.3818	0.5328	0.8921	0.0827
NHS	88585	AP	2	null	null	0	0.8893	0.8626	0.1537	0.3088	0.2065	0.0414	0	0.171	0	0.0435	0.171	0	0	0	0	0.110378	0.0693	0.2008	0.1826	0	0.0874	0.14616	0.028	0.035	0.0309	0.033	0	0.082	0.1086	0.1516	0	0.0693	0	0.1052	0.0693	0.4223	0.1545	0.1322	0.1545	0.189	0	0.17585	0.251
SH3KBP1	88642	AP	3	null	null	0	0.9653	0.9643	0.1938	0.5441	0.425	0.338	0.1828	0.5149	0.5876	0.5003	0.5194	0.6282	0.5676	0.654	0.6104	0	0.2574	0.4599	0.5393	0.45901	0.426	0.199	0.1524	0.0548	0.7393	0.1055	0.5815	0.4597	0.6275	0.6208	0.4828	0.5757	0.4476	0.4912	0.3109	0.105	0.5141	0.5196	0.4562	0.5126	0.5041	0.9643	0
GK	88735	ES	23	22	24	0	0.9967	0.7825	0.1329	0.1651	0.1847	0.0403	0.1505	0.249	0.1755	0.0855	0.0291	0.0703	0.1463	0.1514	0.2552	0.0281	0.4492	0.2221	0.1216	0.2257	0.2481	0.1816	0.2243	0.0622	0.2438	0.062	0.3214	0.1074	0.1348	0.2123	0.1511	0.4628	0.1634	0.2311	0.183	0.5754	0.0973	0.3849	0.3605	0.1463	0.227	0.1814	0.0272
CLCN5	89128	AP	1	null	null	0	0.8694	0.9323	0.1617	0.0304	0.0146	0.1516	0	0.0588	0.0543	0.0268	0.0588	0.0381	0	0	0.0375	0.4599	0.3822	0.0625	0.0588	0.0606	0.0227	0.226	0.0451	0.1112	0.0699	0.3661	0.3402	0.0261	0.0791	0.1071	0.0542	0.218	0.1008	0.058	0.0753	0.081	0.1816	0.0378	0.0242	0	0	0	0.0933
PHF8	89231	AP	1	null	null	0	0.9785	0.7105	0.0878	0.0247	0.0125	0.2172	0	0.0833	0.0377	0.0121	0.0479	0.0468	0	0	0.0728	0.1193	0.0196	0.0115	0.0306	0.1199	0.0435	0.0418	0	0.0335	0.0228	0.0419	0.0329	0.0188	0	0.0288	0.1014	0.0533	0	0.0088	0.0209	0.0375	0.0638	0.0418	0.1448	0.2142	0	0.0247	0.1213
ZC4H2	89317	AP	1	null	null	0	0.9603	0.8961	0.2075	0.1591	0.3116	0.4516	0.2724	0.3574	0.2907	0.1396	0.5196	0.4137	0.1116	0.521	0.078	0.8693	0.3308	0.2834	0.3167	0.2802	0.4932	0.4504	0.5387	0.4254	0.2839	0.3983	0.313	0.161	0.4072	0.1475	0.0595	0.2176	0.0622	0.5118	0.1543	0.586	0.1997	0.387	0	0.3935	0.0406	0.1448	0.5433
KIF4A	89373	AT	32	null	null	0	0.9983	0.9036	0.1897	0.2714	0.5805	0.6705	0.6421	0.6464	0.5648	0.6455	0.8471	0.4779	0.7067	0.5079	0.5757	0.2472	0.5675	0.3781	0.6491	0.7135	0.64	0.8177	0.6241	0.531	0.6442	0.6409	0.86	0.3203	0.6224	0.3668	0.5694	0.4662	0.6344	0.7061	0.6432	0.8275	0.7256	0.7218	0.4814	0.4399	0.6332	0.6146	0.3577
CENPI	89628	AP	1	null	null	0	0.9488	0.6256	0.147	0.1545	0.0977	0	0.2263	0.12637	0.369	0.3103	0	0	0.14845	0.2453	0.1632	0.2677	0.1728	0	0	0	0	0.4552	0.1398	0.4936	0	0.1222	0.2598	0.1047	0.1276	0.0862	0.313	0.4223	0.3277	0.5493	0	0.196	0.1468	0.256	0.4349	0.1728	0.4936	0.0458375	0
COL4A6	89858	AT	51.2	null	null	0	0.9355	1	0.3153	0.1191	0.081	0.9214	0.6033	0.6816	0.3952	0.297	0.4741	0.1557	0.3604	0.0362	0.29188	0.6698	0.2435	0.1073	0.5298	0.3446	0.297	0.2129	0.6176	0.2961	0.3224	0.874	0.3897	0.1839	0.1013	0.151	0.4929	0.1191	0.3107	0.2718	0.8022	0.1839	0.1839	0.1013	0	0.0394	0.33954	0.34	0.8611
COL4A6	89859	AT	52	null	null	0	0.9355	1	0.3153	0.8809	0.919	0.0786	0.3967	0.3184	0.6048	0.703	0.5259	0.8443	0.6396	0.9638	0.612333	0.3302	0.7565	0.8927	0.4702	0.6554	0.703	0.7871	0.3824	0.7039	0.6776	0.126	0.6103	0.8161	0.8987	0.849	0.5071	0.8809	0.6893	0.59556	0.1978	0.8161	0.8161	0.8987	1	0.9606	0.572789	0.66	0.1389
PLS3	89920	AP	2	null	null	0	0.9868	0.6801	0.0975	0.1438	0.16	0.1235	0.251	0.2295	0.1306	0.1989	0.1539	0.2868	0.3623	0.1281	0.1893	0.0485	0.188	0.2452	0.23	0.1233	0.1268	0.2072	0.2647	0.2717	0.1009	0.0534	0.1397	0.2823	0.1898	0.3492	0.2224	0.1195	0.273	0.0852	0.252	0.1691	0.136	0.1278	0.1787	0.289	0.299	0.2656	0.0439
FHL1	90186	AP	4.1	null	null	0	0.9851	0.8316	0.1258	0.2397	0.0272	0	0.0267	0.0799	0.5913	0.0148	0	0.0393	0.3931	0.1682	0.121	0.1172	0.0173	0.0087	0.574	0.4614	0.1397	0.1074	0.135	0.0278	0.0355	0	0.0635	0.0437	0.114	0.057	0	0.2005	0	0.0084	0.0087	0.6372	0.1673	0.1064	0.3416	0	0.6469	0	0
FHL1	90187	AP	3.1	null	null	0	0.9851	0.942	0.1805	0.3209	0.3403	0.0663	0.4734	0.3005	0.0718	0.6068	0.1654	0.4369	0.2419	0.2711	0.6045	0.0189	0.1453	0.6549	0.202	0.3245	0.2926	0.1615	0.2678	0.2512	0.16	0.2866	0.1434	0.3525	0.1102	0.049	0.2536	0.2308	0.5818	0.5937	0.3687	0.0627	0.4122	0.4395	0.5948	0.3558	0.1279	0.7189	0.1047
ATP11C	90241	AP	2	null	null	0	0.9041	0.8588	0.1651	0.3561	0.6311	0.1481	0	0.5615	0.0964	0	0	0.3591	0	0.6915	0.1884	0	0	0.0653	0	0	0	0.4478	0.3427	0.0502	0.2	0	0.1734	0.2128	0.1203	0.1989	0.2579	0	0.2393	0	0	0	0.2128	0.4993	0.3736	0.8255	0	0.245329	0.1168
ZNF185	90395	AP	6.1	null	null	0	0.8314	1	0.1923	0.4044	0.2301	0.042	0.0448	0.3422	0.5668	0.0359	0	0.2625	0.250211	0.0316	0.4823	0.1681	0.1632	0.1221	0.1194	0.0718	0.5077	0.5886	0.1395	0.1297	0.1929	0.0728	0.6666	0.0439	0.3835	0.0836	0.0977	0.3771	0.4456	0.2866	0	0.121233	0.269	0.4116	0.315	0.1648	0.0884	0.140811	0.1315
DNASE1L1	90575	AP	3.1	null	null	0	1	0.8302	0.173	0.3736	0.4936	0.1183	0.5855	0.5009	0.4422	0.2913	0.215	0.2135	0.7229	0.5371	0.5523	0.5465	0.6486	0.4589	0.675	0.1944	0.5415	0.5453	0.6913	0.4379	0.5917	0.1012	0.5827	0.5244	0.3652	0.1932	0.4594	0.2836	0.8127	0.4721	0.5943	0.382	0.4015	0.635	0.6366	0.3694	0.7079	0.6156	0.0767
CMC4	90668	AP	2	null	null	0	1	0.8016	0.1592	0.6042	0.3524	0.3724	0.3033	0.1967	0.3298	0.2201	0.1073	0.0627	0.526	0.2948	0.4883	0.175	0.539	0.3223	0.2483	0.2719	0.2255	0.3526	0.3179	0.2027	0.3785	0.1016	0.1744	0.4046	0.284	0.3904	0.1925	0.1996	0.3116	0.4434	0.3709	0.0519	0.3389	0.1826	0.5159	0.6318	0.6439	0.6588	0.0825
MTCP1	90670	AP	1	null	null	0	0.9868	0.989	0.3226	0.9449	0.7029	0.926	0.9613	0.8242	0.8534	0.9168	0.9437	0.5174	0.9035	0.9087	0.8847	0	0.9285	0.9374	0.9074	0.938	0.9041	0.915	0.8081	0.9459	0.9222	0.1657	0	0.9384	0.7845	0.7919	0.8521	0.8707	0.843	0.7685	0.8649	0.9546	0.9566	0.9062	0.8948	0.9671	0.9374	0.9524	0
MTCP1	90671	AP	2	null	null	0	0.9868	0.989	0.3226	0.0551	0.2971	0.074	0.0387	0.1758	0.1466	0.0833	0.0563	0.4826	0.0965	0.0913	0.1153	1	0.0715	0.0626	0.0926	0.062	0.0959	0.085	0.1919	0.0541	0.0778	0.8343	1	0.0616	0.2155	0.2081	0.1479	0.1293	0.157	0.2315	0.1351	0.0454	0.0434	0.0938	0.1052	0.0329	0.0626	0.0476	1
PTPN20B	91597	AT	11	null	null	0	0.8017	1	0.2755	0.2267	0.1024	0.1317	0.054	0.1423	0.1572	0.2132	0.0654	0.0717	0.2856	0.2379	0.0825	0.0587	0	0.0951	0.21412	0.0226	0.0632	0.0625	0.22119	0.8725	0.0472	0.0972	0.18233	0.21501	0.21419	0.0302	0.0321	0.3927	0.0164	0.6724	0.3665	0.1879	0.0344	0.8287	0.9082	0.9868	0.0287	0	0.1401
KCNK9	98064	AT	2.2	null	null	0	0.8463	1	0.303	0.8365	0.1858	0.503933	0.8446	0.7978	0.7794	0.7672	0.9678	0.8053	0.7794	0.673288	0.6277	0.401137	0.8788	0.8548	0.98	0.5026	0.2617	0.3564	0.62585	0.8717	0.9158	0.1626	0.466744	0.695	0.7762	0.6607	0.7942	0.9031	0.9114	0.731	0.6184	0.9073	0.7654	0.9182	0.9188	0.8446	0.7363	0.9158	0.223822
KCNK9	98066	AT	4	null	null	0	0.8463	1	0.303	0.1635	0.8142	0.26534	0.1554	0.2022	0.2206	0.2328	0.0322	0.1947	0.2206	0.26046	0.3723	0.441689	0.1212	0.1452	0.02	0.4974	0.7383	0.6436	0.2221	0.1283	0.0842	0.8374	0.30946	0.20443	0.2238	0.28843	0.2058	0.0969	0.0886	0.269	0.21719	0.0927	0.2346	0.0818	0.0812	0.1554	0.143289	0.0842	0.4982
ATP5A1	300060	ES	4.2:4.3	3.2	6.1	1	0.8165	0.8531	0.2076	0.4804	0.3644	0	0.30615	0.1087	0.0962	0.1745	0.2895	0.0052	0.25451	0.3426	0.2632	0.2084	0.6219	0.2199	0.3227	0.23915	0.3453	0.32244	0.1473	0.0678	0.1744	0.1921	0.1914	0.3094	0.4219	0.3879	0.0729	0.3394	0.2824	0.362	0.312	0.49322	0.1574	0.2083	0.382	0.436	0.5083	0.463913	0.2777
[truncated: 44 more columns]

## Sheet: Supplementary Table 2
Supplementary Table 2 | Different expression genes in KIRC
	logFC	AveExpr	t	P.Value	adj.P.Val	B	logP.Value	type
ACOT12	-1.1704	-0.518762	-23.5717	2.92671e-37	7.45783e-33	74.3251	32.1274	down
OVCH2	-1.39619	-0.229833	-20.9036	9.79332e-34	6.78596e-30	66.3688	29.1684	down
HRG	-1.86404	0.0346	-20.8771	1.06522e-33	6.78596e-30	66.2862	29.1684	down
PRR35	-1.65974	-0.339324	-20.682	1.98524e-33	1.01176e-29	65.674	28.9949	down
GATA3-AS1	-1.32546	-0.476281	-20.3177	6.42003e-33	2.72659e-29	64.5193	28.5644	down
KNG1	-2.42941	0.64311	-20.2142	8.98403e-33	3.27044e-29	64.1885	28.4854	down
MIR200CHG	-1.02535	-0.738162	-20.0208	1.68872e-32	5.379e-29	63.5672	28.2693	down
PIK3C2G	-1.57649	-0.128259	-19.6026	6.70423e-32	1.89819e-28	62.2089	27.7217	down
CDCA2	1.17357	0.174721	19.3075	1.79529e-31	4.57476e-28	61.2378	27.3396	up
ODAM	-1.11012	-0.715548	-19.053	4.23126e-31	9.8019e-28	60.3923	27.0087	down
KCNJ1	-1.87529	0.681822	-18.8266	9.13032e-31	1.93882e-27	59.6334	26.7125	down
DUSP9	-1.77805	0.347151	-18.7448	1.20723e-30	2.36636e-27	59.3578	26.6259	down
SLC9A4	-1.85776	0.0397903	-18.7189	1.31899e-30	2.40074e-27	59.2704	26.6197	down
ATP12A	-1.61848	-0.229526	-18.6162	1.87564e-30	3.18635e-27	58.9228	26.4967	down
FRMD7	-1.37471	-0.475649	-18.4776	3.0228e-30	4.531e-27	58.4516	26.3438	down
CLDN8	-2.14745	0.158938	-18.4148	3.75495e-30	5.25652e-27	58.2374	26.2793	down
CHL1-AS2	-1.00523	-0.709812	-18.4024	3.91939e-30	5.25652e-27	58.1951	26.2793	down
FXYD4	-2.15585	0.229589	-18.3802	4.23285e-30	5.39307e-27	58.1191	26.2682	down
MUC15	-2.02704	0.0532927	-18.3152	5.30307e-30	6.4349e-27	57.8965	26.1915	down
TFAP2B	-1.7436	0.00134434	-18.3011	5.5694e-30	6.45089e-27	57.8481	26.1904	down
ACPP	-1.18425	0.38978	-18.2795	6.00171e-30	6.64937e-27	57.7743	26.1772	down
GP2	-1.57511	-0.319881	-18.2431	6.81299e-30	7.13027e-27	57.649	26.1469	down
CA10	-1.5817	-0.155288	-18.2355	6.9954e-30	7.13027e-27	57.6229	26.1469	down
ESRRB	-1.41281	0.248991	-18.0998	1.12296e-29	1.10058e-26	57.1553	25.9584	down
GPC3	-1.05878	0.732799	-18.0739	1.22924e-29	1.16012e-26	57.066	25.9355	down
EPN3	-1.37896	0.0180671	-18.0337	1.41518e-29	1.28792e-26	56.9268	25.8901	down
SLC12A1	-2.27084	1.0057	-17.9762	1.73141e-29	1.47066e-26	56.7275	25.8325	down
FAM3B	-1.17073	0.19513	-17.9354	1.99788e-29	1.64226e-26	56.586	25.7846	down
BSND	-1.9572	-0.0279411	-17.8954	2.30008e-29	1.79431e-26	56.4468	25.7461	down
AQP2	-2.65987	0.818394	-17.8925	2.32369e-29	1.79431e-26	56.4367	25.7461	down
BRINP3	-1.23371	-0.523382	-17.8191	3.01049e-29	2.25628e-26	56.1807	25.6466	down
EPB41L4B	-1.14336	0.2404	-17.81	3.10855e-29	2.2632e-26	56.1491	25.6453	down
HS6ST2	-1.58483	0.148276	-17.7896	3.34062e-29	2.32149e-26	56.0779	25.6342	down
GPC5	-1.17907	-0.0382995	-17.5223	8.62767e-29	5.3622e-26	55.1397	25.2707	down
LINC00645	-1.60504	-0.0274167	-17.5114	8.96762e-29	5.44078e-26	55.1015	25.2643	down
UMOD	-2.77954	1.04827	-17.3933	1.36811e-28	8.10747e-26	54.6838	25.0911	down
C4orf54	-1.48266	-0.421319	-17.3196	1.78188e-28	1.00902e-25	54.4224	24.9961	down
SYT7	-1.08463	0.297889	-17.2764	2.08107e-28	1.12852e-25	54.2688	24.9475	down
RHCG	-1.91877	0.337575	-17.2763	2.08148e-28	1.12852e-25	54.2686	24.9475	down
PRDM16-DT	-1.66434	0.185164	-17.2503	2.28574e-28	1.21344e-25	54.176	24.916	down
CLCNKB	-1.69775	0.650802	-17.1985	2.75484e-28	1.43263e-25	53.9913	24.8439	down
IRX2	-1.23783	0.158845	-17.19	2.84099e-28	1.44788e-25	53.9609	24.8393	down
SERPINA5	-1.50255	0.828873	-17.13	3.52761e-28	1.69605e-25	53.7467	24.7706	down
LOC105374428	-1.05915	-0.576505	-17.1109	3.7797e-28	1.7836e-25	53.6784	24.7487	down
NR0B2	-1.61309	-0.243461	-17.1042	3.87213e-28	1.79399e-25	53.6545	24.7462	down
TMEM207	-1.69139	-0.372322	-17.0566	4.6017e-28	2.09394e-25	53.4836	24.679	down
ADH1C	-1.30358	0.0776468	-17.0413	4.86344e-28	2.17421e-25	53.4289	24.6627	down
IRX1	-1.18806	0.00957573	-17.0264	5.13359e-28	2.25542e-25	53.3754	24.6468	down
PLA2G4F	-1.80395	-0.033302	-16.8645	9.24849e-28	3.86344e-25	52.7928	24.413	down
RHBG	-1.54113	-0.107717	-16.8287	1.05415e-27	4.2638e-25	52.6632	24.3702	down
PROM2	-1.29052	0.713059	-16.7884	1.22111e-27	4.8441e-25	52.5177	24.3148	down
CLCNKA	-1.71005	0.455885	-16.7852	1.23564e-27	4.8441e-25	52.506	24.3148	down
COL4A6	-1.15297	0.1545	-16.6976	1.70304e-27	6.39153e-25	52.1883	24.1944	down
LINC01762	-1.03992	-0.173348	-16.6042	2.4004e-27	8.73815e-25	51.8485	24.0586	down
LINC01606	-1.48638	-0.325981	-16.5164	3.31654e-27	1.17378e-24	51.5283	23.9304	down
TNFAIP6	1.41918	0.268029	16.4704	3.93079e-27	1.35357e-24	51.36	23.8685	up
HEPACAM2	-1.65442	-0.0618958	-16.3843	5.40583e-27	1.78898e-24	51.0444	23.7474	down
RBBP8NL	-1.06999	-0.713709	-16.3669	5.76617e-27	1.88376e-24	50.9805	23.725	down
NAT8L	-1.34528	0.316621	-16.3598	5.92075e-27	1.90978e-24	50.9543	23.719	down
NELL1	-1.71178	0.0505374	-16.3355	6.48012e-27	2.03401e-24	50.8649	23.6916	down
RASL11B	-1.23419	0.243056	-16.3315	6.57581e-27	2.03401e-24	50.8504	23.6916	down
CA9	1.858	0.382095	16.3295	6.62517e-27	2.03401e-24	50.8429	23.6916	up
SMIM5	-1.10031	0.345735	-16.3092	7.14465e-27	2.14188e-24	50.7682	23.6692	down
TRPV6	-1.15887	-0.00350047	-16.2543	8.76525e-27	2.56731e-24	50.5656	23.5905	down
CDKN2A	1.10217	-0.190347	16.2177	1.00425e-26	2.90211e-24	50.4309	23.5373	up
LYPD6B	-1.29408	-0.148481	-16.2153	1.01361e-26	2.90211e-24	50.4217	23.5373	down
TFCP2L1	-1.31318	0.935102	-16.1885	1.11999e-26	3.1362e-24	50.3228	23.5036	down
LOC100506444	-1.50844	-0.421468	-16.1338	1.37405e-26	3.76306e-24	50.1202	23.4245	down
CLDN16	-1.37419	0.469948	-16.131	1.38815e-26	3.76306e-24	50.1101	23.4245	down
SRARP	-1.10455	-0.582544	-16.0042	2.23256e-26	5.68901e-24	49.6393	23.245	down
ATP6V1G3	-1.66244	-0.278605	-15.9498	2.73932e-26	6.84345e-24	49.4365	23.1647	down
POU3F4	-1.22328	-0.631158	-15.9239	3.01945e-26	7.47006e-24	49.34	23.1267	down
TYRP1	-1.55666	-0.179803	-15.9099	3.18279e-26	7.79844e-24	49.2878	23.108	down
LOC100288748	-1.10925	-0.538496	-15.8517	3.9647e-26	9.531e-24	49.0701	23.0209	down
GGT6	-1.74481	0.287079	-15.8396	4.1496e-26	9.79075e-24	49.0249	23.0092	down
GABRD	1.14352	-0.0448637	15.8357	4.21112e-26	9.80448e-24	49.0103	23.0086	up
MFSD6L	-1.08963	-0.261054	-15.7643	5.51716e-26	1.21418e-23	48.7425	22.9157	down
MCCD1	-1.48591	-0.0624161	-15.7073	6.84523e-26	1.4658e-23	48.5287	22.8339	down
FOXI1	-1.90996	-0.0519294	-15.6701	7.88345e-26	1.67405e-23	48.3887	22.7762	down
GRHL2	-1.58213	-0.0466576	-15.6193	9.5622e-26	1.99725e-23	48.1973	22.6996	down
TMEM213	-2.0233	0.512173	-15.5041	1.48374e-25	3.00069e-23	47.7617	22.5228	down
FBN3	-1.19592	-0.373432	-15.4234	2.01963e-25	4.0523e-23	47.4559	22.3923	down
PTGER1	-1.3505	-0.219973	-15.4088	2.13626e-25	4.21986e-23	47.4003	22.3747	down
RAB25	-1.58307	0.0988037	-15.4059	2.16024e-25	4.23441e-23	47.3892	22.3732	down
INPP5J	-1.07644	0.464176	-15.3317	2.87126e-25	5.50117e-23	47.107	22.2595	down
TMEM238L	-1.32806	-0.335969	-15.3054	3.17688e-25	5.98147e-23	47.0067	22.2232	down
SFRP1	-1.49195	0.904256	-15.3041	3.19237e-25	5.98147e-23	47.0019	22.2232	down
NRK	-1.47313	0.233638	-15.2069	4.64193e-25	8.31224e-23	46.6305	22.0803	down
RANBP3L	-1.36902	0.257516	-15.2056	4.66467e-25	8.31224e-23	46.6257	22.0803	down
NUPR2	-1.29053	-0.4073	-15.1627	5.50503e-25	9.67443e-23	46.4614	22.0144	down
ATP6V1B1	-1.56375	0.494574	-15.1302	6.24238e-25	1.08951e-22	46.3367	21.9628	down
MYO3B	-1.15371	0.309726	-15.1195	6.50456e-25	1.12755e-22	46.2959	21.9479	down
ELF5	-1.58627	-0.0892954	-15.0839	7.46682e-25	1.26846e-22	46.159	21.8967	down
LHX1-DT	-1.44958	-0.0953022	-15.0798	7.58504e-25	1.28001e-22	46.1434	21.8928	down
SLC26A7	-1.39134	0.47921	-15.0595	8.2045e-25	1.37544e-22	46.0655	21.8616	down
FOLR3	-1.0678	-0.23312	-14.9648	1.1853e-24	1.87601e-22	45.7005	21.7268	down
KCNJ10	-1.4522	0.536449	-14.9437	1.28642e-24	2.01108e-22	45.6193	21.6966	down
CEL	-1.03069	-0.0509218	-14.9281	1.36702e-24	2.11117e-22	45.559	21.6755	down
FABP6	1.31257	-0.0807244	14.9118	1.45677e-24	2.22284e-22	45.4959	21.6531	up
OVOL2	-1.06692	-0.429597	-14.8516	1.84145e-24	2.78762e-22	45.2634	21.5548	down
LINC00887	1.22081	0.177287	14.8313	1.99395e-24	2.98882e-22	45.1844	21.5245	up
RALYL	-1.57507	-0.185318	-14.8234	2.05578e-24	3.06347e-22	45.1541	21.5138	down
PRSS22	-1.1982	-0.364202	-14.7116	3.18481e-24	4.45909e-22	44.7197	21.3508	down
GCGR	-1.57787	-0.178795	-14.6891	3.47856e-24	4.79139e-22	44.6322	21.3195	down
LOC101927318	-1.11818	-0.614303	-14.6863	3.51603e-24	4.81697e-22	44.6215	21.3172	down
ERVMER34-1	-1.12027	0.0591865	-14.66	3.89879e-24	5.20151e-22	44.519	21.2839	down
FAM83B	-1.34495	-0.238437	-14.6469	4.10436e-24	5.44726e-22	44.468	21.2638	down
LINC01571	-1.16462	-0.638088	-14.6413	4.19621e-24	5.5403e-22	44.446	21.2565	down
SCNN1G	-1.7254	0.500289	-14.6304	4.37977e-24	5.69414e-22	44.4035	21.2446	down
DMRT2	-1.68253	-0.0160922	-14.607	4.80197e-24	6.14893e-22	44.3122	21.2112	down
VTCN1	-1.3129	0.239584	-14.5927	5.07979e-24	6.47217e-22	44.2564	21.189	down
SEMG2	-1.02972	-0.769548	-14.5572	5.84079e-24	7.40473e-22	44.1178	21.1305	down
F11	-1.30822	0.139668	-14.4609	8.54192e-24	1.0365e-21	43.7405	20.9844	down
ATP6V0A4	-1.91005	0.440195	-14.4227	9.93334e-24	1.18281e-21	43.5907	20.9271	down
F11-AS1	-1.13331	-0.293426	-14.4159	1.02034e-23	1.20372e-21	43.564	20.9195	down
LINC00462	1.48914	-0.215247	14.376	1.1954e-23	1.40114e-21	43.4069	20.8535	up
GABRA2	-1.58854	-0.0944065	-14.3753	1.19868e-23	1.40114e-21	43.4041	20.8535	down
SLC4A9	-1.37277	-0.0433336	-14.3591	1.27774e-23	1.48672e-21	43.3407	20.8278	down
NDUFA4L2	1.29547	1.26123	14.3507	1.32143e-23	1.52365e-21	43.3073	20.8171	up
ALDH3B2	-1.05193	-0.57419	-14.3403	1.37699e-23	1.55949e-21	43.2665	20.807	down
SCNN1B	-1.17815	0.604223	-14.3217	1.48259e-23	1.64975e-21	43.1931	20.7826	down
BMP7	-1.38277	-0.0368036	-14.315	1.52218e-23	1.68644e-21	43.1669	20.773	down
UNCX	-1.04513	-0.764107	-14.2617	1.88147e-23	1.99765e-21	42.9565	20.6995	down
SLC12A3	-1.74139	0.569326	-14.1926	2.47701e-23	2.54512e-21	42.6835	20.5943	down
PPP1R1B	-1.18338	-0.31226	-14.0641	4.13841e-23	4.04042e-21	42.1739	20.3936	down
ERBB4	-1.24972	0.412208	-13.9454	6.66102e-23	6.10562e-21	41.7012	20.2143	down
EHF	-1.36561	0.34127	-13.9424	6.74128e-23	6.15703e-21	41.6893	20.2106	down
PVALB	-1.43946	-0.0353591	-13.9267	7.18177e-23	6.51267e-21	41.6265	20.1862	down
SLC4A1	-1.69052	0.578428	-13.9051	7.83373e-23	6.93122e-21	41.5402	20.1592	down
OXGR1	-1.0612	-0.196066	-13.8787	8.7112e-23	7.62814e-21	41.4347	20.1176	down
MAPK4	-1.37589	-0.0362367	-13.824	1.08568e-22	9.28366e-21	41.216	20.0323	down
COL23A1	1.13935	0.806703	13.79	1.24551e-22	1.04746e-20	41.0796	19.9799	up
FGF9	-1.61348	0.0580658	-13.7875	1.25784e-22	1.05089e-20	41.0698	19.9784	down
GAL3ST3	-1.17478	-0.247783	-13.7853	1.26919e-22	1.05603e-20	41.0609	19.9763	down
SIGLEC8	1.23375	-0.159146	13.7833	1.27942e-22	1.05851e-20	41.0529	19.9753	up
FLRT1	-1.11567	-0.168531	-13.7652	1.37649e-22	1.13147e-20	40.9803	19.9464	down
CD70	1.52067	0.131333	13.6647	2.0674e-22	1.64117e-20	40.5763	19.7848	up
VGLL1	-1.32697	-0.553419	-13.6183	2.49527e-22	1.93855e-20	40.3894	19.7125	down
CYP2J2	1.04278	0.744917	13.4924	4.16337e-22	3.08404e-20	39.8809	19.5109	up
TMPRSS2	-1.39032	0.538094	-13.485	4.29074e-22	3.16002e-20	39.851	19.5003	down
TCEAL2	-1.20677	-0.0829425	-13.4612	4.72777e-22	3.47185e-20	39.7546	19.4594	down
APOC1	1.08294	0.596161	13.4587	4.77503e-22	3.49647e-20	39.7447	19.4564	up
COL26A1	-1.17333	-0.182242	-13.4511	4.92669e-22	3.59719e-20	39.7137	19.444	down
ANGPTL4	1.1759	1.17413	13.3899	6.32484e-22	4.4894e-20	39.4655	19.3478	up
CHGB	-1.05553	0.27331	-13.3143	8.61648e-22	5.9827e-20	39.1583	19.2231	down
LHX1	-1.28069	-0.0362641	-13.2087	1.32884e-21	8.84254e-20	38.7278	19.0534	down
CLDN19	-1.43402	0.431537	-13.1489	1.69925e-21	1.09899e-19	38.4835	18.959	down
AQP6	-1.62872	0.195358	-12.9998	3.14261e-21	1.94842e-19	37.8725	18.7103	down
ADGRF1	-1.53632	0.424251	-12.9522	3.82679e-21	2.31076e-19	37.6768	18.6362	down
EGF	-1.2034	0.947115	-12.9349	4.10991e-21	2.45913e-19	37.6059	18.6092	down
ATP6V0D2	-1.53438	0.455342	-12.9346	4.11539e-21	2.45913e-19	37.6045	18.6092	down
MYEOV	1.36608	-0.155494	12.9065	4.6245e-21	2.74689e-19	37.4886	18.5612	up
LINC02121	-1.29217	-0.640449	-12.859	5.62993e-21	3.2605e-19	37.2931	18.4867	down
SIAH3	-1.07995	-0.350122	-12.8437	5.99915e-21	3.44302e-19	37.23	18.4631	down
TMEM61	-1.23723	-0.202272	-12.8176	6.68689e-21	3.80347e-19	37.1221	18.4198	down
FABP7	1.92739	0.0573301	12.8051	7.04265e-21	3.97918e-19	37.0706	18.4002	up
SLC9A2	-1.19384	0.157946	-12.7755	7.96788e-21	4.44284e-19	36.948	18.3523	down
BMPR1B	-1.13216	0.30176	-12.7521	8.78202e-21	4.83334e-19	36.8513	18.3158	down
TNNT2	-1.3057	-0.175631	-12.7392	9.26403e-21	5.02268e-19	36.7982	18.2991	down
VWA5B1	-1.01991	-0.288316	-12.6876	1.14878e-20	6.1241e-19	36.5843	18.213	down
TMPRSS4	-1.3287	0.0634426	-12.6636	1.26996e-20	6.68618e-19	36.4847	18.1748	down
GADL1	-1.00884	-0.482339	-12.6493	1.34806e-20	7.02482e-19	36.4254	18.1534	down
DNER	-1.10384	0.33873	-12.6188	1.53102e-20	7.89746e-19	36.2989	18.1025	down
SLC38A3	-1.03415	-0.28022	-12.5581	1.97342e-20	9.91846e-19	36.0466	18.0036	down
PCP4	-1.20362	0.0250057	-12.5475	2.06325e-20	1.0309e-18	36.0023	17.9868	down
CYP2B6	-1.27983	-0.225941	-12.4891	2.63494e-20	1.29621e-18	35.7592	17.8873	down
SPTBN2	-1.2594	0.808084	-12.4478	3.13408e-20	1.52409e-18	35.5868	17.817	down
CALCA	-1.34015	-0.399988	-12.4253	3.44399e-20	1.65273e-18	35.4931	17.7818	down
KLRG2	-1.14954	-0.221317	-12.3629	4.47814e-20	2.10928e-18	35.2321	17.6759	down
ESRP1	-1.39954	0.182958	-12.3617	4.50171e-20	2.11647e-18	35.2269	17.6744	down
CNTN1	-1.27143	0.245001	-12.2661	6.73446e-20	3.02659e-18	34.8265	17.519	down
ENPP3	1.10309	0.924385	12.175	9.89608e-20	4.32542e-18	34.4439	17.364	up
CWH43	-1.22333	0.0553718	-12.1166	1.26719e-19	5.39138e-18	34.1981	17.2683	down
CASR	-1.44515	0.509116	-12.0836	1.45714e-19	6.05724e-18	34.0593	17.2177	down
TMEM52B	-1.23289	0.678956	-11.9938	2.13366e-19	8.60285e-18	33.6801	17.0654	down
NPTX2	1.40931	0.333425	11.9528	2.54015e-19	1.00198e-17	33.5068	16.9991	up
SVOPL	-1.01255	-0.386351	-11.9418	2.66161e-19	1.04343e-17	33.4604	16.9815	down
PCARE	-1.03104	-0.716617	-11.8907	3.30891e-19	1.26984e-17	33.244	16.8962	down
TNNI1	-1.08525	0.0216262	-11.8543	3.86389e-19	1.46083e-17	33.0898	16.8354	down
L1CAM	-1.10067	0.725137	-11.8421	4.07063e-19	1.53064e-17	33.038	16.8151	down
DPP6	-1.15599	-0.0044324	-11.7888	5.10906e-19	1.87863e-17	32.8121	16.7262	down
SALL3	-1.22347	-0.535574	-11.788	5.12811e-19	1.88292e-17	32.8084	16.7252	down
PLPPR1	-1.37943	0.12153	-11.785	5.19417e-19	1.89896e-17	32.7957	16.7215	down
LSAMP	-1.08536	-0.0703442	-11.7639	5.68417e-19	2.06625e-17	32.7061	16.6848	down
FRG2C	-1.0474	-0.519189	-11.7526	5.96386e-19	2.16175e-17	32.6583	16.6652	down
TSPAN8	-1.1608	0.416078	-11.7481	6.07998e-19	2.20071e-17	32.6392	16.6574	down
SLC9A3	-1.10531	0.692171	-11.5742	1.28093e-18	4.3579e-17	31.8984	16.3607	down
SLC13A2	-1.42286	0.121274	-11.4104	2.59287e-18	8.22809e-17	31.1973	16.0847	down
C7	-1.04818	1.31028	-11.2276	5.71114e-18	1.70611e-16	30.4123	15.768	down
OSTM1-AS1	1.3058	-0.617796	11.1887	6.75785e-18	1.98163e-16	30.245	15.703	up
TDGF1	-1.2568	-0.010894	-11.1805	7.00255e-18	2.04397e-16	30.2096	15.6895	down
C3	1.04844	1.54868	11.1614	7.60872e-18	2.19825e-16	30.1271	15.6579	up
KLK1	-1.35159	-0.0671118	-11.069	1.13603e-17	3.14998e-16	29.7286	15.5017	down
ADH1B	-1.03063	0.706016	-11.0149	1.43696e-17	3.90368e-16	29.495	15.4085	down
KISS1R	1.19083	-0.455929	10.9305	2.07512e-17	5.39573e-16	29.1297	15.2679	up
GRIK3	1.0235	0.147295	10.887	2.50878e-17	6.39286e-16	28.9411	15.1943	up
PART1	-1.03608	-0.468418	-10.8045	3.59561e-17	8.8184e-16	28.5833	15.0546	down
HAPLN1	1.04282	0.146576	10.7662	4.25096e-17	1.02871e-15	28.4169	14.9877	up
CALB1	-1.62717	0.400976	-10.4964	1.38648e-16	3.02746e-15	27.2418	14.5189	down
KCNJ13	-1.03664	-0.114375	-10.3558	2.57362e-16	5.32956e-15	26.627	14.2733	down
SOST	-1.34853	-0.278023	-10.3349	2.82166e-16	5.77986e-15	26.5356	14.2381	down
AGR2	-1.16211	-0.219277	-10.3282	2.90553e-16	5.93258e-15	26.5065	14.2268	down
MAB21L4	-1.11701	-0.0787098	-10.3069	3.1923e-16	6.43237e-15	26.4129	14.1916	down
NTNG1	-1.19424	-0.13349	-10.2591	3.94105e-16	7.78496e-15	26.2035	14.1087	down
BIRC7	1.02698	-0.474681	10.2321	4.44024e-16	8.64372e-15	26.085	14.0633	up
SLC6A3	1.32679	0.279388	10.1663	5.93645e-16	1.13739e-14	25.7964	13.9441	up
C5orf46	1.32728	-0.538522	10.1574	6.17345e-16	1.17837e-14	25.7575	13.9287	up
C10orf99	1.14512	-0.446965	10.0004	1.23619e-15	2.24523e-14	25.0676	13.6487	up
PPP1R1A	-1.11134	0.760846	-9.95173	1.53395e-15	2.75852e-14	24.8532	13.5593	down
FREM1	-1.06842	0.436741	-9.86355	2.26781e-15	3.95811e-14	24.4647	13.4025	down
ASB15	-1.14501	-0.514062	-9.80583	2.92988e-15	5.02418e-14	24.2103	13.2989	down
GALNT17	-1.01267	0.00469134	-9.78477	3.21709e-15	5.46884e-14	24.1174	13.2621	down
SOSTDC1	-1.04779	0.344574	-9.77656	3.33669e-15	5.64953e-14	24.0811	13.248	down
SH3GL2	-1.1227	0.0972808	-9.64126	6.08814e-15	9.80026e-14	23.4838	13.0088	down
NXPH2	-1.059	-0.612056	-9.55102	9.09726e-15	1.42306e-13	23.0848	12.8468	down
PAPPA2	-1.03834	0.449802	-9.49565	1.16414e-14	1.77208e-13	22.8399	12.7515	down
PNCK	1.15986	0.219997	9.4533	1.40595e-14	2.1001e-13	22.6525	12.6778	up
SCN7A	-1.01564	-0.358875	-9.26017	3.3274e-14	4.67344e-13	21.7971	12.3304	down
KLK6	-1.2921	-0.347712	-9.24045	3.63362e-14	5.05414e-13	21.7097	12.2964	down
LMX1B	-1.18415	-0.386333	-9.23635	3.70077e-14	5.13913e-13	21.6915	12.2891	down
LINC01020	-1.03027	-0.511267	-9.10615	6.62025e-14	8.82238e-13	21.1142	12.0544	down
MT1H	-1.27676	0.151035	-9.02757	9.40596e-14	1.21236e-12	20.7656	11.9164	down
B4GALNT2	-1.02466	0.306318	-8.92669	1.47672e-13	1.8365e-12	20.318	11.736	down
TUBAL3	-1.039	-0.564212	-8.87565	1.85541e-13	2.25893e-12	20.0914	11.6461	down
CCL18	1.07328	-0.298071	8.80291	2.56906e-13	3.04629e-12	19.7685	11.5162	up
PLPPR5	1.00952	-0.453361	8.79247	2.69191e-13	3.17718e-12	19.7222	11.498	up
CRABP1	-1.01537	-0.486541	-8.41863	1.43394e-12	1.49631e-11	18.0632	10.825	down
CHRDL1	-1.01257	0.281867	-8.39557	1.5898e-12	1.64613e-11	17.961	10.7835	down
MT1G	-1.08748	0.828779	-8.22875	3.35221e-12	3.31346e-11	17.2215	10.4797	down
LOC102724908	1.18407	-0.691633	8.19657	3.87068e-12	3.7892e-11	17.079	10.4215	up
NPHS2	-1.65681	-0.0988346	-8.17242	4.31191e-12	4.18097e-11	16.9721	10.3787	down
SIM1	-1.02182	0.62908	-8.08315	6.4248e-12	6.04344e-11	16.577	10.2187	down
XPNPEP2	-1.16663	0.423309	-8.05614	7.24861e-12	6.77334e-11	16.4575	10.1692	down
KLK7	-1.18743	-0.482913	-7.9006	1.45095e-11	1.28647e-10	15.7702	9.8906	down
DDN	-1.14393	-0.11414	-7.88107	1.58296e-11	1.39381e-10	15.684	9.85579	down
SLC13A3	-1.16984	0.600905	-7.76157	2.6956e-11	2.29194e-10	15.1571	9.6398	down
SLC7A13	-1.0841	-0.301674	-7.69511	3.6231e-11	3.01515e-10	14.8644	9.52069	down
DIO1	-1.01717	0.164366	-7.67264	4.00395e-11	3.3137e-10	14.7655	9.47969	down
HPD	-1.04433	0.599066	-7.58742	5.8471e-11	4.71059e-10	14.3909	9.32693	down
SLC36A2	-1.24234	-0.0447816	-7.40463	1.31489e-10	9.92342e-10	13.5896	9.00334	down
SLC22A8	-1.3808	0.25373	-7.04189	6.50802e-10	4.37104e-09	12.0098	8.35941	down
CALML3	-1.02621	-0.519542	-6.95029	9.72424e-10	6.35041e-09	11.6134	8.1972	down
FABP1	-1.04263	0.113605	-6.55499	5.43099e-09	3.15029e-08	9.91788	7.50165	down
ALDOB	-1.02191	1.39596	-6.21484	2.33783e-08	1.23364e-07	8.48192	6.90881	down
NPHS1	-1.14136	0.0252597	-6.19219	2.57458e-08	1.3513e-07	8.38714	6.86925	down
LOC107985317	-1.14136	0.0252597	-6.19219	2.57458e-08	1.3513e-07	8.38714	6.86925	down

## Sheet: Supplementary Table 3
Supplementary Table 3 | mRNAsi of stem cell signatures from PCBC
Sample ID	scores	type
SC11.006B.119.1.10	0.202698	SC
SC11.009A.149.5.15	0.225649	SC
SC11.010B.149.5.18	0.226382	SC
SC11.008B.149.3.14	0.231335	SC
H9.102.2.5	0.24023	SC
SC11.013B.149.5.22	0.243749	SC
H9Hypox.154.1.1	0.256911	SC
SC13.044.219.2.9	0.262199	SC
SC11.005A.119.3.3	0.263381	SC
SC11.012B.149.5.20	0.265182	SC
SC11.012A.149.5.19	0.267452	SC
SC11.005B.119.5.9	0.286042	SC
SC11.015B.133.2.5	0.286184	SC
SC12.022A.172.5.8	0.29358	SC
SC12.038.420.12.1	0.296061	SC
SC11.010A.149.5.16	0.300031	SC
SC12.028.181.7.5	0.305103	SC
SC11.015A.133.1.14	0.305703	SC
SC12.025A.172.5.9	0.307297	SC
SC13.043.420.12.3	0.308004	SC
SC13.044.637.12.8	0.310553	SC
SC11.007A.119.3.5	0.31415	SC
SC13.049.637.12.14	0.320039	SC
IPS18.4.2.102.2.4	0.323681	SC
SC11.008A.149.3.13	0.323912	SC
SC11.013A.149.5.21	0.324884	SC
H9.102.2.6	0.325241	SC
SC13.049.219.2.8	0.327325	SC
SC11.007B.119.3.1	0.34451	SC
SC12.036.182.2.20	0.344578	SC
SC11.003B.133.1.6	0.344843	SC
SC12.039.219.6.21	0.346019	SC
SC12.029.181.7.6	0.346414	SC
SC11.014A.133.1.13	0.348173	SC
SC12.005B.144.7.21	0.348913	SC
SC12.005.637.12.2	0.348943	SC
SC12.020.181.7.3	0.349493	SC
H9.119.5.3	0.352812	SC
SC11.009A.133.3.5	0.353135	SC
SC14.074.733.12.11	0.354445	SC
SC13.045.219.5.10	0.357896	SC
SC12.030.181.7.4	0.360418	SC
SC12.005A.144.7.19	0.360532	SC
H9.119.3.7	0.366922	SC
SC11.018B.154.1.3	0.375876	SC
SC14.073.733.12.10	0.382132	SC
IPS18.4.1.102.2.2	0.383065	SC
SC11.018A.144.6.18	0.388377	SC
SC12.007.181.7.1	0.389837	SC
SC14.070.733.12.3	0.390546	SC
SC11.017B.154.1.2	0.390763	SC
SC11.004B.133.1.12	0.398323	SC
SC12.019.181.7.2	0.399348	SC
SC12.024.637.12.6	0.399929	SC
SC12.006.637.12.4	0.407654	SC
SC11.017A.144.6.16	0.409542	SC
SC12.035.569.12.16	0.410724	SC
SC12.024.219.2.7	0.410996	SC
SC14.069.569.12.25	0.411924	SC
SC12.006A.144.7.22	0.412303	SC
SC11.002B.133.1.4	0.412562	SC
SC12.006B.144.7.23	0.416247	SC
SC11.003A.133.1.5	0.417944	SC
SC12.037.182.1.12	0.421848	SC
SC11.004A.133.1.7	0.422093	SC
SC12.034.182.1.7	0.424059	SC
SC11.006A.119.1.4	0.427018	SC
SC13.045.637.12.12	0.427205	SC
SC11.002A.133.1.2	0.43272	SC
SC12.031.181.7.7	0.436395	SC
SC14.067.558.12.19	0.437514	SC
SC11.014B.133.2.4	0.437758	SC
SC14.072.733.12.9	0.437915	SC
H9.144.7.7	0.441415	SC
SC11.016A.133.1.8	0.443997	SC
SC14.066.558.12.18	0.444803	SC
SC14.071.733.12.8	0.452159	SC
SC11.016B.133.2.15	0.458363	SC
SC13.043ECTO.420.12.18	0.530367	ECTO
SC12.024DE.419.12.18	0.536894	DE
SC11.009DE.182.1.5	0.544134	DE
SC12.039MESO.419.12.27	0.546196	MESO
SC11.010DE.134.5.19	0.563854	DE
SC12.031DE.420.12.8	0.571258	DE
SC13.044DE.219.5.27	0.573111	DE
SC11.015ADE.133.2.6	0.586283	DE
SC14.070DE.733.12.23	0.594675	DE
SC12.039DE.419.12.3	0.602134	DE
SC12.038ECTO.420.12.15	0.605876	ECTO
SC11.014DE.558.12.21	0.608889	DE
SC12.038DE.419.12.1	0.629197	DE
SC11.013DE.133.2.2	0.637255	DE
SC14.069DE.733.12.7	0.644321	DE
SC14.067DE.558.12.11	0.647635	DE
SC11.015CDE.182.3.15	0.661552	DE
SC11.008DE.134.5.18	0.661939	DE
SC14.066DE.585.2.15	0.664615	DE
SC12.034DE.219.1.1	0.665274	DE
SC12.024MESO.419.12.21	0.667058	MESO
SC14.073ECTO.749.12.14	0.673228	ECTO
SC11.017DE.558.12.14	0.673822	DE
SC12.036DE.219.1.3	0.677012	DE
SC12.022DE.182.3.16	0.677976	DE
SC13.043DE.419.12.8	0.67844	DE
SC13.049DE.219.6.8	0.680113	DE
SC12.037DE.219.2.5	0.680701	DE
SC13.045DE.219.5.4	0.69159	DE
SC11.006DE.419.12.14	0.69525	DE
SC11.009ECTO.182.2.1	0.70346	ECTO
SC12.030DE.181.7.15	0.706215	DE
SC13.049ECTO.219.6.7	0.707483	ECTO
SC13.043MESO.420.12.2	0.710866	MESO
SC11.016DE.419.12.16	0.712895	DE
SC12.025DE.419.12.19	0.717227	DE
SC11.016ECTO.420.12.6	0.717896	ECTO
SC11.007DE.419.12.15	0.721886	DE
SC14.071DE.733.12.2	0.724563	DE
SC11.015MESOD30.219.2.1	0.728876	MESO
SC12.007ECTO.182.2.18	0.73292	ECTO
SC12.007DE.182.1.4	0.73431	DE
SC12.034MESOD15.219.5.11	0.739666	MESO
SC12.034ECTO.219.1.4	0.740512	ECTO
SC11.009MESO.182.2.2	0.742005	MESO
SC11.013MESO.558.12.3	0.745254	MESO
SC12.034MESOD30.219.5.22	0.745338	MESO
H9MESOD5.219.2.23	0.753148	MESO
SC11.016DE.133.2.12	0.754127	DE
SC11.015MESOD15.219.2.25	0.762519	MESO
H9ECTO.219.2.6	0.763527	ECTO
SC14.066ECTO.585.2.16	0.771821	ECTO
SC13.044ECTO.219.5.1	0.773914	ECTO
SC14.067ECTO.558.12.10	0.776311	ECTO
SC11.006MESO.419.12.10	0.779309	MESO
SC12.037MESO.219.1.9	0.77953	MESO
SC11.007MESO.419.12.11	0.780493	MESO
SC11.017ECTO.420.12.7	0.78236	ECTO
SC11.015MESO.182.3.5	0.783658	MESO
SC14.069ECTO.733.12.12	0.78621	ECTO
SC12.025ECTO.420.12.13	0.792337	ECTO
SC13.045MESO.219.6.9	0.795823	MESO
SC12.022MESO.182.3.6	0.798719	MESO
SC11.009BEB.133.1.10	0.801703	EB
SC11.014MESO.558.12.22	0.802271	MESO
SC12.037ECTO.219.1.6	0.80342	ECTO
SC13.044MESO.219.5.3	0.803953	MESO
SC12.030ECTO.182.1.19	0.807817	ECTO
SC14.073DE.749.12.16	0.809751	DE
SC12.034MESO.219.1.7	0.811276	MESO
SC12.036MESO.219.1.8	0.811732	MESO
SC12.007MESO.182.1.6	0.813193	MESO
SC11.017MESO.558.12.15	0.814088	MESO
SC12.034EB.219.1.20	0.81589	EB
SC11.015ECTO.182.2.4	0.817059	ECTO
SC14.070MESO.733.12.27	0.823708	MESO
SC12.022ECTO.182.2.3	0.824283	ECTO
SC12.031MESO.419.12.23	0.826165	MESO
SC14.067EB.558.12.1	0.828478	EB
SC11.016MESO.419.12.20	0.82954	MESO
SC14.066MESO.733.12.22	0.829885	MESO
SC11.013ECTO.558.12.8	0.832789	ECTO
SC11.008AEB.133.3.15	0.833994	EB
SC14.072EB.733.12.6	0.834592	EB
SC12.030MESO.182.1.18	0.838732	MESO
SC12.022MESOD30.219.2.3	0.839275	MESO
SC12.025MESO.419.12.22	0.839429	MESO
SC13.045ECTO.219.5.5	0.849053	ECTO
SC12.036ECTO.219.1.5	0.849605	ECTO
SC11.015AEB.144.6.13	0.853145	EB
SC12.007EB.181.7.12	0.855332	EB
SC12.024ECTO.420.12.12	0.855377	ECTO
SC14.069MESO.749.12.13	0.856272	MESO
SC11.009AEB.133.3.18	0.858666	EB
SC14.070ECTO.733.12.25	0.864125	ECTO
SC11.013EB.558.12.7	0.864598	EB
SC12.022EB.181.7.13	0.868615	EB
SC14.071ECTO.733.12.4	0.8707	ECTO
SC14.070EB.749.12.19	0.870794	EB
SC11.017EB.419.12.6	0.871408	EB
H9MESOD30.219.2.4	0.875041	EB
SC12.036MESOD30.219.5.23	0.878199	MESO
SC12.039ECTO.420.436.92.16	0.878894	ECTO
SC14.073MESO.749.12.15	0.880613	MESO
SC11.009EB.219.1.10	0.881408	EB
SC11.014AEB.144.6.12	0.88625	EB
SC12.025EB.181.7.14	0.889002	EB
SC11.012BEB.144.6.7	0.890228	EB
SC12.031ECTO.420.12.14	0.891438	ECTO
SC11.010BEB.144.6.6	0.891958	EB
SC12.005EB.585.2.13	0.898047	EB
SC11.016BEB.133.2.16	0.898183	EB
SC11.013AEB.133.3.4	0.89822	EB
H9EB.558.12.6	0.902639	EB
SC12.031EB.419.12.9	0.904134	EB
SC13.043BEB.419.12.13	0.907113	EB
SC11.016AEB.144.6.15	0.908965	EB
SC11.007EB.419.12.4	0.912211	EB
SC11.007ECTO.420.12.5	0.912677	ECTO
SC12.024EB.558.12.5	0.913521	EB
SC12.036MESOD15.219.5.20	0.916021	MESO
SC13.043AEB.419.12.12	0.916957	EB
SC12.030EB.181.7.16	0.917735	EB
SC12.025EB.419.12.7	0.920085	EB
SC14.073EB.733.12.20	0.922634	EB
SC12.038MESO.419.12.25	0.924693	MESO
SC11.015BEB.144.6.14	0.926706	EB
SC11.016EB.419.12.5	0.929691	EB
H9MESOD15.219.2.27	0.930158	MESO
SC11.014BEB.133.5.6.11	0.931395	EB
SC12.037MESOD30.219.5.25	0.935715	MESO
SC13.049EB.219.6.20	0.935735	EB
SC11.015CEB.219.1.11	0.935858	EB
SC11.012AEB.133.3.2	0.936633	EB
SC12.006EB.558.12.13	0.939251	EB
SC12.037MESOD15.219.5.21	0.941732	MESO
SC11.006EB.419.12.2	0.945406	EB
SC14.071EB.749.12.18	0.96504	EB
SC14.071MESO.733.12.5	0.96914	MESO
SC13.045EB.219.6.11	0.972148	EB
SC12.037EB.219.2.22	0.975769	EB
SC12.019EB.182.1.20	0.987973	EB
SC12.036EB.219.1.21	0.996021	EB
SC14.074EB.733.12.21	0.996382	EB
SC11.014ECTO.558.12.23	1.05574	ECTO
SC14.069EB.733.12.1	1.07134	EB
SC13.044EB.219.6.10	1.08207	EB
SC14.067MESO.558.12.20	1.09295	MESO
SC12.035EB.558.12.9	1.28994	EB
SC14.066EB.585.2.14	1.29099	EB
SC11.014EB.558.12.12	1.30845	EB

## Sheet: Supplementary Table 4
Supplementary Table 4 | mRNAsi of TCGA KIRC samples
Sample ID	scores	labels
TCGA.BP.4162.01	0.564891	Tumor
TCGA.CJ.5677.11	0.947835	Normal
TCGA.DV.5566.01	0.829531	Tumor
TCGA.BP.5191.01	0.58775	Tumor
TCGA.BP.5200.01	0.591414	Tumor
TCGA.BP.4347.01	0.687711	Tumor
TCGA.BP.4770.01	0.444482	Tumor
TCGA.B0.5696.11	1.03067	Normal
TCGA.BP.4762.01	0.698633	Tumor
TCGA.BP.4158.01	0.68495	Tumor
TCGA.CJ.4887.01	0.640574	Tumor
TCGA.B2.4098.01	0.701744	Tumor
TCGA.CJ.5676.01	0.633604	Tumor
TCGA.CJ.5679.11	0.909637	Normal
TCGA.CZ.5452.11	0.917974	Normal
TCGA.A3.3370.01	0.697653	Tumor
TCGA.B0.5712.11	0.823117	Normal
TCGA.B0.5102.01	0.603543	Tumor
TCGA.B0.5701.01	0.693642	Tumor
TCGA.CW.5584.11	0.816797	Normal
TCGA.CJ.4905.01	0.673351	Tumor
TCGA.CJ.5682.01	0.736407	Tumor
TCGA.AK.3428.01	0.666438	Tumor
TCGA.BP.4760.01	0.935449	Tumor
TCGA.B4.5378.01	0.888028	Tumor
TCGA.B8.4153.01	0.657913	Tumor
TCGA.CJ.6028.01	0.406482	Tumor
TCGA.DV.A4VX.01	0.680185	Tumor
TCGA.BP.4325.01	0.669504	Tumor
TCGA.CJ.5689.01	0.66007	Tumor
TCGA.B0.5701.11	0.957463	Normal
TCGA.B0.4691.01	0.44868	Tumor
TCGA.B0.4815.01	0.506876	Tumor
TCGA.BP.5004.01	0.757323	Tumor
TCGA.B0.5402.01	0.74949	Tumor
TCGA.CZ.5453.01	0.784535	Tumor
TCGA.B0.4701.01	0.576023	Tumor
TCGA.BP.5189.01	0.711964	Tumor
TCGA.DV.5574.01	0.658008	Tumor
TCGA.B0.5117.01	0.751808	Tumor
TCGA.CZ.4857.01	0.592806	Tumor
TCGA.CJ.4918.01	0.653391	Tumor
TCGA.B8.4622.01	0.694996	Tumor
TCGA.B0.4693.01	0.678259	Tumor
TCGA.DV.5569.01	0.668822	Tumor
TCGA.CZ.4866.01	0.802873	Tumor
TCGA.B0.5095.01	0.633251	Tumor
TCGA.AK.3460.01	0.685996	Tumor
TCGA.B2.3924.01	0.489572	Tumor
TCGA.B8.A54J.01	0.635992	Tumor
TCGA.BP.4165.01	0.663026	Tumor
TCGA.CW.6090.01	0.653636	Tumor
TCGA.CJ.5672.01	0.621021	Tumor
TCGA.A3.3328.01	0.898785	Tumor
TCGA.BP.5180.01	0.741933	Tumor
TCGA.CZ.5461.11	1.01679	Normal
TCGA.A3.A8OV.01	0.756349	Tumor
TCGA.B0.5690.11	1.00743	Normal
TCGA.CZ.5468.11	0.8961	Normal
TCGA.B8.4619.01	0.735918	Tumor
TCGA.B0.4843.01	0.629107	Tumor
TCGA.AK.3450.01	0.840223	Tumor
TCGA.CW.5585.01	0.805996	Tumor
TCGA.B8.5552.01	0.75515	Tumor
TCGA.BP.5000.01	0.633302	Tumor
TCGA.B0.4713.01	0.493501	Tumor
TCGA.CW.6090.11	1.07858	Normal
TCGA.CZ.5454.01	0.535028	Tumor
TCGA.AK.3465.01	0.761653	Tumor
TCGA.BP.4758.01	0.623818	Tumor
TCGA.CZ.4864.01	0.691777	Tumor
TCGA.A3.3316.01	0.710856	Tumor
TCGA.B0.5119.01	0.728082	Tumor
TCGA.BP.4983.01	0.0693849	Tumor
TCGA.B0.4848.01	0.679828	Tumor
TCGA.B0.5080.01	0.458696	Tumor
TCGA.AK.3447.01	0.569358	Tumor
TCGA.BP.5183.01	0.594455	Tumor
TCGA.B4.5377.01	0.602404	Tumor
TCGA.AK.3453.01	0.943315	Tumor
TCGA.CZ.4858.01	-0.0576283	Tumor
TCGA.B0.5694.11	0.889198	Normal
TCGA.B0.5081.01	0.549078	Tumor
TCGA.B0.4836.01	0.476556	Tumor
TCGA.B0.5100.01	0.786115	Tumor
TCGA.CJ.5689.11	0.893818	Normal
TCGA.A3.3374.01	0.425969	Tumor
TCGA.CZ.5985.11	1.12313	Normal
TCGA.B0.5085.01	0.701496	Tumor
TCGA.CJ.4892.01	0.604956	Tumor
TCGA.B0.4849.01	0.653562	Tumor
TCGA.CJ.5680.01	0.735938	Tumor
TCGA.BP.5187.01	0.71805	Tumor
TCGA.B0.5712.01	0.76539	Tumor
TCGA.B0.5693.01	0.78975	Tumor
TCGA.BP.4782.01	0.740479	Tumor
TCGA.B0.4816.01	0.674806	Tumor
TCGA.BP.4353.01	0.624858	Tumor
TCGA.CZ.5465.01	0.717613	Tumor
TCGA.B0.5088.01	0.661367	Tumor
TCGA.DV.5565.01	0.658876	Tumor
TCGA.CZ.5451.01	0.657836	Tumor
TCGA.BP.4771.01	0.497481	Tumor
TCGA.CW.5588.01	0.630145	Tumor
TCGA.BP.5169.01	0.410028	Tumor
TCGA.BP.4342.01	0.533866	Tumor
TCGA.A3.3372.01	0.62695	Tumor
TCGA.BP.4177.01	0.930974	Tumor
TCGA.B0.4814.01	0.787745	Tumor
TCGA.CW.5580.01	0.800579	Tumor
TCGA.CZ.5463.11	1.10026	Normal
TCGA.CZ.4860.01	0.0547484	Tumor
TCGA.BP.4985.01	0.536307	Tumor
TCGA.CW.5589.01	0.716266	Tumor
TCGA.BP.4989.01	0.525686	Tumor
TCGA.B0.4714.01	0.613807	Tumor
TCGA.DV.5573.01	0.604228	Tumor
TCGA.CW.5591.11	0.577622	Normal
TCGA.CZ.5469.01	0.574469	Tumor
TCGA.CJ.6027.01	0.443849	Tumor
TCGA.BP.5007.01	0.707511	Tumor
TCGA.BP.4967.01	0.714521	Tumor
TCGA.CJ.5683.01	0.675379	Tumor
TCGA.CZ.5986.01	0.800254	Tumor
TCGA.CZ.5984.11	1.01591	Normal
TCGA.CJ.4639.01	0.649721	Tumor
TCGA.BP.5176.01	0.725948	Tumor
TCGA.B0.5699.11	1.08725	Normal
TCGA.B4.5834.01	0.750704	Tumor
TCGA.CZ.5467.01	0.721911	Tumor
TCGA.CJ.4889.01	0.615243	Tumor
TCGA.B0.5692.01	0.580797	Tumor
TCGA.AK.3425.01	0.647083	Tumor
TCGA.CZ.4853.01	0.712647	Tumor
TCGA.BP.5195.01	0.640084	Tumor
TCGA.B0.5691.01	0.780662	Tumor
TCGA.BP.4971.01	0.557442	Tumor
TCGA.BP.4959.01	0.606338	Tumor
TCGA.CJ.4884.01	0.598236	Tumor
TCGA.CJ.4888.01	0.502969	Tumor
TCGA.EU.5907.01	0.630421	Tumor
TCGA.CZ.5988.11	1.09263	Normal
TCGA.AK.3458.01	0.638559	Tumor
TCGA.EU.5904.01	0.743896	Tumor
TCGA.B0.5691.11	0.920973	Normal
TCGA.A3.3357.01	0.64852	Tumor
TCGA.CJ.4899.01	0.727567	Tumor
TCGA.A3.3322.01	0.695094	Tumor
TCGA.CZ.5466.01	0.653381	Tumor
TCGA.B0.4712.01	0.425679	Tumor
TCGA.BP.4756.01	0.904402	Tumor
TCGA.B0.4845.01	0.688254	Tumor
TCGA.CZ.5982.01	0.641862	Tumor
TCGA.BP.5181.01	0.695695	Tumor
TCGA.A3.3387.11	1.05093	Normal
TCGA.AK.3445.01	0.524531	Tumor
TCGA.B0.4838.01	0.620532	Tumor
TCGA.CZ.5459.01	0.699853	Tumor
TCGA.B8.5165.01	0.781714	Tumor
TCGA.B8.5158.01	0.55165	Tumor
TCGA.B8.4619.11	0.898941	Normal
TCGA.A3.3362.01	0.801655	Tumor
TCGA.CJ.4638.01	0.732165	Tumor
TCGA.BP.4799.01	0.379867	Tumor
TCGA.B0.4841.01	0.617866	Tumor
TCGA.BP.4795.01	0.730385	Tumor
TCGA.CJ.4923.01	0.540414	Tumor
TCGA.CJ.4641.01	0.544042	Tumor
TCGA.CJ.4893.01	0.647433	Tumor
TCGA.BP.4976.01	0.759521	Tumor
TCGA.BP.4341.01	0.769898	Tumor
TCGA.CW.5585.11	0.994477	Normal
TCGA.DV.A4W0.01	0.774382	Tumor
TCGA.BP.4166.01	0.592978	Tumor
TCGA.B0.4813.01	0.467747	Tumor
TCGA.B0.5098.01	0.651712	Tumor
TCGA.CZ.5463.01	0.790383	Tumor
TCGA.CZ.5457.01	0.617739	Tumor
TCGA.CJ.5686.01	0.751818	Tumor
TCGA.CZ.4861.01	0.568617	Tumor
TCGA.B0.4842.01	0.647123	Tumor
TCGA.CZ.5468.01	0.51971	Tumor
TCGA.CZ.5466.11	0.900516	Normal
TCGA.B4.5844.01	0.787105	Tumor
TCGA.AK.3451.01	0.572683	Tumor
TCGA.CZ.4856.01	0.606488	Tumor
TCGA.BP.4331.01	0.679463	Tumor
TCGA.CZ.5467.11	0.884773	Normal
TCGA.B0.5094.01	0.649205	Tumor
TCGA.B0.4818.01	0.693367	Tumor
TCGA.MM.A84U.01	0.732062	Tumor
TCGA.BP.4776.01	0.627768	Tumor
TCGA.A3.3352.01	0.747724	Tumor
TCGA.CJ.6033.01	0.634638	Tumor
TCGA.AK.3426.01	0.449415	Tumor
TCGA.B0.4852.01	0.712686	Tumor
TCGA.BP.4972.01	0.693647	Tumor
TCGA.BP.4993.01	0.673759	Tumor
TCGA.CJ.5672.11	1.03573	Normal
TCGA.B4.5838.01	0.681037	Tumor
TCGA.CJ.4885.01	0.788671	Tumor
TCGA.B0.4696.01	0.57431	Tumor
TCGA.B0.4710.01	0.66731	Tumor
TCGA.BP.4789.01	0.738845	Tumor
TCGA.CJ.4903.01	0.660434	Tumor
TCGA.BP.4343.01	0.496959	Tumor
TCGA.A3.3383.01	0.542167	Tumor
TCGA.CZ.5458.11	0.853902	Normal
TCGA.B0.5113.01	0.640613	Tumor
TCGA.B0.4718.01	0.657459	Tumor
TCGA.B8.4154.01	0.76792	Tumor
TCGA.B0.5110.01	0.725398	Tumor
TCGA.BP.4968.01	0.585305	Tumor
TCGA.CJ.4900.01	0.489089	Tumor
TCGA.BP.4988.01	0.537316	Tumor
TCGA.DV.5568.01	0.563788	Tumor
TCGA.BP.4159.01	0.631994	Tumor
TCGA.CJ.5676.11	0.894451	Normal
TCGA.B8.4148.01	0.554651	Tumor
TCGA.A3.3347.01	0.641544	Tumor
TCGA.B0.4700.11	1.01538	Normal
TCGA.A3.3367.01	0.807457	Tumor
TCGA.MM.A564.01	0.579136	Tumor
TCGA.BP.5168.01	0.702207	Tumor
TCGA.BP.5190.01	0.843115	Tumor
TCGA.B0.4822.01	0.48438	Tumor
TCGA.CJ.6032.01	0.707852	Tumor
TCGA.B0.5713.01	0.727261	Tumor
TCGA.CJ.4875.01	0.622865	Tumor
TCGA.A3.3351.01	0.719896	Tumor
TCGA.BP.4995.01	0.766952	Tumor
TCGA.B8.5551.01	0.320882	Tumor
TCGA.BP.4970.01	0.734371	Tumor
TCGA.BP.4964.01	0.688425	Tumor
TCGA.B0.5707.01	0.785005	Tumor
TCGA.BP.4774.01	0.673566	Tumor
TCGA.AK.3443.01	0.83502	Tumor
TCGA.CJ.4902.01	0.65838	Tumor
TCGA.B8.4143.01	0.382012	Tumor
TCGA.BP.4994.01	0.809233	Tumor
TCGA.BP.4777.01	0.626236	Tumor
TCGA.BP.4354.01	0.500914	Tumor
TCGA.BP.4355.01	0.727158	Tumor
TCGA.A3.3346.01	0.394998	Tumor
TCGA.A3.3365.01	0.69579	Tumor
TCGA.B0.4824.01	0.626939	Tumor
TCGA.G6.A8L6.01	0.637725	Tumor
TCGA.A3.3323.01	0.66663	Tumor
TCGA.EU.5905.01	0.640674	Tumor
TCGA.BP.5196.01	0.461945	Tumor
TCGA.CJ.5675.01	0.636296	Tumor
TCGA.BP.4807.01	0.748559	Tumor
TCGA.B8.A54H.01	0.615306	Tumor
TCGA.B0.5402.11	0.886093	Normal
TCGA.CZ.5453.11	0.915366	Normal
TCGA.B0.5109.01	0.449093	Tumor
TCGA.B0.5711.01	0.710426	Tumor
TCGA.CJ.4869.01	0.395956	Tumor
TCGA.BP.5010.01	0.728659	Tumor
TCGA.BP.5001.01	0.666745	Tumor
TCGA.B2.4099.01	0.715151	Tumor
TCGA.AK.3429.01	0.525374	Tumor
TCGA.B0.5106.01	0.579471	Tumor
TCGA.B8.A54I.01	0.530083	Tumor
TCGA.CW.6087.01	0.377194	Tumor
TCGA.B0.4827.01	0.62896	Tumor
TCGA.BP.4761.01	0.291459	Tumor
TCGA.B0.5694.01	0.739296	Tumor
TCGA.A3.3335.01	0.554435	Tumor
TCGA.BP.4332.01	0.756967	Tumor
TCGA.A3.A8OW.01	0.670878	Tumor
TCGA.B0.4819.01	0.430052	Tumor
TCGA.B0.4823.01	0.662965	Tumor
TCGA.A3.A8OU.01	0.673285	Tumor
TCGA.BP.4161.01	0.603392	Tumor
TCGA.B0.5075.01	0.704162	Tumor
TCGA.BP.5006.01	0.717663	Tumor
TCGA.CW.6087.11	0.990662	Normal
TCGA.B0.5711.11	1.05667	Normal
TCGA.A3.A6NJ.01	0.653223	Tumor
TCGA.BP.4784.01	0.786419	Tumor
TCGA.B0.5706.01	0.500348	Tumor
TCGA.BP.4982.01	0.757392	Tumor
TCGA.B0.4700.01	0.396078	Tumor
TCGA.BP.4797.01	0.639978	Tumor
TCGA.BP.4763.01	0.691435	Tumor
TCGA.CJ.4642.01	0.582438	Tumor
TCGA.B0.5697.01	0.653155	Tumor
TCGA.B0.5121.01	0.692541	Tumor
TCGA.B0.5399.01	0.651018	Tumor
TCGA.BP.4338.01	0.456797	Tumor
TCGA.B2.5639.01	0.701722	Tumor
TCGA.CZ.5987.11	0.875304	Normal
TCGA.A3.3306.01	0.757119	Tumor
TCGA.CZ.5454.11	1.00966	Normal
TCGA.BP.4170.01	0.62785	Tumor
TCGA.B0.4706.01	0.685829	Tumor
TCGA.A3.3378.01	0.638543	Tumor
TCGA.B0.5084.01	0.692059	Tumor
TCGA.B2.3923.01	0.707803	Tumor
TCGA.B0.5706.11	1.02576	Normal
TCGA.B0.4703.01	0.515773	Tumor
TCGA.B0.5697.11	1.10546	Normal
TCGA.A3.3319.01	0.603832	Tumor
TCGA.AK.3454.01	0.65395	Tumor
TCGA.G6.A5PC.01	0.634457	Tumor
TCGA.B0.4844.01	0.602015	Tumor
TCGA.B4.5832.01	0.765823	Tumor
TCGA.B8.5545.01	0.698377	Tumor
TCGA.A3.3317.01	0.713551	Tumor
TCGA.CJ.5681.11	0.793326	Normal
TCGA.BP.4977.01	0.784433	Tumor
TCGA.CW.5581.11	1.04897	Normal
TCGA.A3.3387.01	0.676842	Tumor
TCGA.A3.3343.01	0.732001	Tumor
TCGA.BP.4981.01	0.664324	Tumor
TCGA.B0.4810.01	0.519168	Tumor
TCGA.BP.4765.01	0.792272	Tumor
TCGA.BP.4329.01	0.676172	Tumor
TCGA.B4.5835.01	0.698241	Tumor
TCGA.B0.5077.01	0.63059	Tumor
TCGA.CZ.5455.11	0.896982	Normal
TCGA.BP.4330.01	0.628538	Tumor
TCGA.A3.3307.01	0.652128	Tumor
TCGA.CW.5581.01	0.644813	Tumor
TCGA.BP.4335.01	0.685863	Tumor
TCGA.CJ.6030.01	0.663346	Tumor
TCGA.CJ.4904.01	0.608915	Tumor
TCGA.BP.4975.01	0.760797	Tumor
TCGA.B0.5703.11	0.934389	Normal
TCGA.BP.4986.01	0.738369	Tumor
TCGA.B8.5549.11	0.983208	Normal
TCGA.BP.4798.01	0.518752	Tumor
TCGA.B8.4622.11	0.817636	Normal
TCGA.B0.4712.11	0.922306	Normal
TCGA.CJ.5681.01	0.664736	Tumor
TCGA.BP.4965.01	0.805872	Tumor
TCGA.BP.5175.01	0.644253	Tumor
TCGA.B8.4621.01	0.810337	Tumor
TCGA.G6.A8L7.01	0.347578	Tumor
TCGA.B0.5698.01	0.60198	Tumor
TCGA.B8.5164.01	0.604896	Tumor
TCGA.BP.4787.01	0.583218	Tumor
TCGA.BP.4775.01	0.646557	Tumor
TCGA.CW.5587.11	1.03673	Normal
TCGA.CJ.4878.01	0.718618	Tumor
TCGA.CZ.4864.11	1.0228	Normal
TCGA.AK.3433.01	0.764502	Tumor
TCGA.B0.4821.01	0.472543	Tumor
TCGA.B0.5108.01	0.45096	Tumor
TCGA.B0.4846.01	0.705372	Tumor
TCGA.B4.5836.01	0.768865	Tumor
TCGA.CJ.4920.01	0.714067	Tumor
TCGA.EU.5906.01	0.779305	Tumor
TCGA.CZ.5455.01	0.700745	Tumor
TCGA.CJ.6033.11	0.963212	Normal
TCGA.CW.6088.01	0.799786	Tumor
TCGA.BP.4352.01	0.425476	Tumor
TCGA.MM.A563.01	0.616071	Tumor
TCGA.B8.A8YJ.01	0.538542	Tumor
TCGA.CZ.5984.01	0.57218	Tumor
TCGA.CJ.4871.01	0.596742	Tumor
TCGA.BP.5192.01	0.752235	Tumor
TCGA.B2.5636.01	0.901284	Tumor
TCGA.A3.3358.01	0.637018	Tumor
TCGA.CZ.5460.01	0.569153	Tumor
TCGA.B0.5709.11	1.00329	Normal
TCGA.A3.3326.01	0.686713	Tumor
TCGA.CJ.4907.01	0.715261	Tumor
TCGA.AK.3461.01	0.645909	Tumor
TCGA.B0.5703.01	0.624045	Tumor
TCGA.B0.4834.01	0.760653	Tumor
TCGA.AK.3444.01	0.677112	Tumor
TCGA.CJ.5677.01	0.621297	Tumor
TCGA.CJ.4644.01	0.587893	Tumor
TCGA.CJ.4890.01	0.46357	Tumor
TCGA.B0.5115.01	0.694292	Tumor
TCGA.B2.5641.01	0.544643	Tumor
TCGA.B0.5705.11	0.986963	Normal
TCGA.B0.5083.01	0.570725	Tumor
TCGA.CZ.5989.11	0.78609	Normal
TCGA.CJ.4894.01	0.674042	Tumor
TCGA.B0.5099.01	0.811834	Tumor
TCGA.B4.5843.01	0.908691	Tumor
TCGA.B8.A54D.01	0.681789	Tumor
TCGA.AK.3427.01	0.643434	Tumor
TCGA.B0.5699.01	0.793554	Tumor
TCGA.A3.3320.01	0.783362	Tumor
TCGA.BP.4973.01	0.70058	Tumor
TCGA.BP.4344.01	0.670625	Tumor
TCGA.B8.A54G.01	0.493224	Tumor
TCGA.BP.5184.01	0.738295	Tumor
TCGA.CJ.4868.01	0.527118	Tumor
TCGA.BP.5199.01	0.530954	Tumor
TCGA.BP.4803.01	0.666192	Tumor
TCGA.BP.4326.01	0.593817	Tumor
TCGA.BP.4345.01	0.498072	Tumor
TCGA.BP.5177.01	0.698323	Tumor
TCGA.B0.4688.01	0.450083	Tumor
TCGA.CJ.5680.11	0.888673	Normal
TCGA.CJ.5671.01	0.472116	Tumor
TCGA.CJ.4873.01	0.532762	Tumor
TCGA.A3.3380.01	0.687914	Tumor
TCGA.B8.5163.01	0.518278	Tumor
TCGA.A3.3385.01	0.952241	Tumor
TCGA.BP.4334.01	0.74448	Tumor
TCGA.CJ.4901.01	0.379779	Tumor
TCGA.B2.4101.01	0.6306	Tumor
TCGA.MW.A4EC.01	0.703031	Tumor
TCGA.B0.5107.01	0.66057	Tumor
TCGA.GK.A6C7.01	0.676994	Tumor
TCGA.BP.5174.01	0.817999	Tumor
TCGA.BP.4991.01	0.793306	Tumor
TCGA.A3.A6NN.01	0.61712	Tumor
TCGA.A3.A8OX.01	0.677776	Tumor
TCGA.A3.3308.01	0.762914	Tumor
TCGA.BP.4987.01	0.610395	Tumor
TCGA.CJ.6031.01	0.597256	Tumor
TCGA.AK.3456.01	0.909476	Tumor
TCGA.B8.5546.01	0.875477	Tumor
TCGA.BP.4999.01	0.769062	Tumor
TCGA.BP.4176.01	0.736107	Tumor
TCGA.CJ.4640.01	0.701101	Tumor
TCGA.B0.4847.01	0.668908	Tumor
TCGA.B0.5710.01	0.729395	Tumor
TCGA.B0.4839.01	0.596525	Tumor
TCGA.CZ.5470.01	0.688746	Tumor
TCGA.BP.5186.01	0.782931	Tumor
TCGA.A3.3349.01	0.756242	Tumor
TCGA.AS.3777.01	0.534473	Tumor
TCGA.A3.3363.01	0.865269	Tumor
TCGA.CZ.4862.01	0.631581	Tumor
TCGA.BP.5202.01	0.717055	Tumor
TCGA.CZ.5456.11	0.868895	Normal
TCGA.BP.4963.01	0.725859	Tumor
TCGA.B0.4707.01	0.480019	Tumor
TCGA.B0.4817.01	0.698735	Tumor
TCGA.CJ.4636.01	0.575159	Tumor
TCGA.B8.4620.11	0.782411	Normal
TCGA.CJ.4870.01	0.685101	Tumor
TCGA.CJ.4908.01	0.640366	Tumor
TCGA.BP.4960.01	0.564622	Tumor
TCGA.B0.4837.01	0.55145	Tumor
TCGA.CJ.4881.01	0.632427	Tumor
TCGA.B0.4811.01	0.6766	Tumor
TCGA.DV.A4W0.05	0.791186	Normal
TCGA.CW.5591.01	0.932828	Tumor
TCGA.CJ.6030.11	0.935815	Normal
TCGA.BP.5008.01	0.680871	Tumor
TCGA.A3.3359.01	0.686216	Tumor
TCGA.BP.4164.01	0.738592	Tumor
TCGA.CZ.5457.11	0.769098	Normal
TCGA.DV.5567.01	0.979473	Tumor
TCGA.AS.3778.01	0.771814	Tumor
TCGA.AK.3434.01	0.645262	Tumor
TCGA.CJ.4643.01	0.722925	Tumor
TCGA.BP.5182.01	0.648685	Tumor
TCGA.A3.3331.01	0.718669	Tumor
TCGA.BP.4351.01	0.627606	Tumor
TCGA.BP.4167.01	0.474705	Tumor
TCGA.B2.5641.11	0.872966	Normal
TCGA.BP.4174.01	0.662098	Tumor
TCGA.B0.5400.01	0.597362	Tumor
TCGA.B0.5116.01	0.789471	Tumor
TCGA.BP.4790.01	0.563973	Tumor
TCGA.B0.5120.01	0.673706	Tumor
TCGA.CZ.5988.01	0.757724	Tumor
TCGA.B8.4620.01	0.518704	Tumor
TCGA.B0.4690.01	0.371917	Tumor
TCGA.T7.A92I.01	0.857734	Tumor
TCGA.A3.3376.01	0.731957	Tumor
TCGA.B0.4833.01	0.648236	Tumor
TCGA.BP.4340.01	0.797446	Tumor
TCGA.6D.AA2E.01	0.969251	Tumor
TCGA.A3.3358.11	0.97496	Normal
TCGA.BP.5178.01	0.54791	Tumor
TCGA.A3.A8CQ.01	0.750174	Tumor
TCGA.CZ.5456.01	0.58329	Tumor
TCGA.AK.3436.01	0.526738	Tumor
TCGA.BP.4961.01	0.749097	Tumor
TCGA.A3.3325.01	0.736553	Tumor
TCGA.CZ.5987.01	0.723088	Tumor
TCGA.BP.4801.01	0.701551	Tumor
TCGA.B0.5812.01	0.640275	Tumor
TCGA.B8.5159.01	0.693171	Tumor
TCGA.DV.5576.01	1.03021	Tumor
TCGA.CZ.5452.01	0.442924	Tumor
TCGA.BP.5170.01	0.64159	Tumor
TCGA.BP.5194.01	0.714774	Tumor
TCGA.B8.A54E.01	0.845238	Tumor
TCGA.BP.4173.01	0.544082	Tumor
TCGA.CZ.4865.01	0.74106	Tumor
TCGA.BP.4768.01	0.754407	Tumor
TCGA.B0.5096.01	0.57299	Tumor
TCGA.B8.A54K.01	0.980951	Tumor
TCGA.BP.4766.01	0.828871	Tumor
TCGA.B0.4945.01	0.794472	Tumor
TCGA.CZ.5986.11	1.09259	Normal
TCGA.B0.4694.01	0.517964	Tumor
TCGA.BP.5185.01	0.628726	Tumor
TCGA.CJ.4895.01	0.61898	Tumor
TCGA.B2.5635.01	0.670567	Tumor
TCGA.B0.5700.01	0.653846	Tumor
TCGA.A3.3324.01	0.667359	Tumor
TCGA.A3.A6NI.01	0.734612	Tumor
TCGA.CW.6093.01	0.678266	Tumor
TCGA.B0.4698.01	0.220886	Tumor
TCGA.A3.3373.01	0.739224	Tumor
TCGA.B0.5705.01	0.680854	Tumor
TCGA.AK.3455.01	0.640899	Tumor
TCGA.BP.5201.01	0.552947	Tumor
TCGA.CZ.5989.01	0.814957	Tumor
TCGA.CW.5589.11	1.03859	Normal
TCGA.A3.3311.01	0.738689	Tumor
TCGA.BP.4759.01	0.629931	Tumor
TCGA.CZ.5462.11	0.9207	Normal
TCGA.CJ.4874.01	0.649212	Tumor
TCGA.CJ.4876.01	0.753951	Tumor
TCGA.BP.4327.01	0.609279	Tumor
TCGA.CZ.4854.01	0.601041	Tumor
TCGA.B8.A54F.01	0.749903	Tumor
TCGA.BP.4337.01	0.622375	Tumor
TCGA.B8.5553.01	0.65999	Tumor
TCGA.CZ.4863.01	0.66671	Tumor
TCGA.CW.5584.01	0.806533	Tumor
TCGA.3Z.A93Z.01	0.581037	Tumor
TCGA.BP.4346.01	0.60891	Tumor
TCGA.CJ.5678.01	0.604911	Tumor
TCGA.B0.4699.01	0.390997	Tumor
TCGA.BP.5173.01	0.596703	Tumor
TCGA.A3.3382.01	0.610544	Tumor
TCGA.CJ.4635.01	0.546307	Tumor
TCGA.CW.5590.01	0.623341	Tumor
TCGA.CZ.4859.01	0.726718	Tumor
TCGA.BP.5198.01	0.529301	Tumor
TCGA.BP.4974.01	0.635748	Tumor
TCGA.B8.A7U6.01	0.711355	Tumor
TCGA.AK.3431.01	0.642258	Tumor
TCGA.CJ.4634.01	0.834092	Tumor
TCGA.DV.5575.01	0.652145	Tumor
TCGA.A3.A6NL.01	0.599802	Tumor
TCGA.CZ.5985.01	0.765102	Tumor
TCGA.B8.4151.01	0.758704	Tumor
TCGA.CZ.5458.01	0.738626	Tumor
TCGA.CJ.4637.01	0.445739	Tumor
TCGA.CZ.5465.11	0.908718	Normal
TCGA.CW.5583.01	0.831086	Tumor
TCGA.A3.3329.01	0.715912	Tumor
TCGA.B0.5097.01	0.495055	Tumor
TCGA.BP.4804.01	0.558097	Tumor
TCGA.CZ.5470.11	0.875745	Normal
TCGA.B0.5092.01	0.445947	Tumor
TCGA.B0.5695.01	0.747514	Tumor
TCGA.CW.5580.11	1.01848	Normal
TCGA.BP.4160.01	0.603827	Tumor
TCGA.BP.4992.01	0.368765	Tumor
TCGA.AK.3440.01	0.704647	Tumor
TCGA.CJ.4891.01	0.619307	Tumor
TCGA.DV.A4VZ.01	0.80815	Tumor
TCGA.B8.5552.11	0.714759	Normal
TCGA.CZ.4865.11	0.814741	Normal
TCGA.CJ.4897.01	0.704445	Tumor
TCGA.CZ.5464.01	0.569556	Tumor
TCGA.CZ.5462.01	0.799993	Tumor
TCGA.B0.4828.01	0.650547	Tumor
TCGA.BP.4769.01	0.934241	Tumor
TCGA.BP.4169.01	0.633106	Tumor
TCGA.B2.A4SR.01	0.724915	Tumor
TCGA.CJ.4916.01	0.599378	Tumor
TCGA.CJ.4882.01	0.437072	Tumor
TCGA.CZ.4863.11	0.751429	Normal
TCGA.B8.4146.01	0.735335	Tumor
TCGA.CJ.5679.01	0.709931	Tumor
TCGA.B0.5709.01	0.63035	Tumor
TCGA.B2.4102.01	0.772243	Tumor
TCGA.B8.5162.01	0.429832	Tumor
TCGA.B2.5636.11	0.917276	Normal
TCGA.B8.5550.01	0.616047	Tumor
TCGA.CW.6088.11	0.963559	Normal
TCGA.B0.5702.01	0.303236	Tumor
TCGA.CZ.5982.11	1.1578	Normal
TCGA.CJ.4912.01	0.691751	Tumor
TCGA.BP.4349.01	0.697707	Tumor
TCGA.B0.5696.01	0.711924	Tumor
TCGA.CZ.5469.11	0.845267	Normal
TCGA.BP.4781.01	0.655797	Tumor
TCGA.CJ.5678.11	0.933034	Normal
TCGA.CZ.5451.11	1.04937	Normal
TCGA.BP.4163.01	0.767014	Tumor
TCGA.CW.6097.01	0.442235	Tumor
TCGA.BP.4962.01	0.480815	Tumor
TCGA.B0.4697.01	0.34808	Tumor
TCGA.B8.5549.01	0.702691	Tumor
TCGA.BP.4998.01	0.63966	Tumor
TCGA.B0.5690.01	0.673376	Tumor
TCGA.G6.A8L8.01	0.692524	Tumor
TCGA.B0.5104.01	0.786464	Tumor
TCGA.A3.3313.01	0.941239	Tumor
TCGA.B2.5633.01	0.705566	Tumor
TCGA.CJ.4872.01	0.572073	Tumor
TCGA.CJ.5684.01	0.660288	Tumor
TCGA.CJ.4886.01	0.68518	Tumor
TCGA.BP.5009.01	0.638727	Tumor
TCGA.BP.4969.01	0.673108	Tumor
TCGA.CZ.5461.01	0.633905	Tumor
TCGA.CW.5587.01	0.701558	Tumor

## Sheet: Supplementary Table 5
Supplementary Table 5 | Stemness-associated splicing event in KIRC
symbol	as_id	splice_type	exons	from_exon	to_exon	novel_splice	pct_with_values	psi_range	std_psi	TCGA.CZ.4858.01	TCGA.BP.4983.01	TCGA.CZ.4860.01	TCGA.G6.A8L7.01	TCGA.B0.4698.01	TCGA.BP.4992.01	TCGA.B8.5551.01	TCGA.BP.4761.01	TCGA.CJ.4901.01	TCGA.CJ.6028.01	TCGA.B0.5108.01	TCGA.BP.4799.01	TCGA.A3.3346.01	TCGA.B0.4690.01	TCGA.CJ.4869.01	TCGA.B8.4143.01	TCGA.CJ.6027.01	TCGA.B0.4699.01	TCGA.B0.4697.01	TCGA.B0.4700.01	TCGA.B0.4836.01	TCGA.CZ.5452.01	TCGA.BP.5169.01	TCGA.CW.6087.01	TCGA.B8.A54G.01	TCGA.BP.4342.01	TCGA.B0.5706.01	TCGA.B8.5162.01	TCGA.B0.4822.01	TCGA.B0.4819.01	TCGA.BP.4988.01	TCGA.B0.4813.01	TCGA.B8.5158.01	TCGA.B0.4821.01	TCGA.CJ.4882.01	TCGA.CJ.5671.01	TCGA.AK.3426.01	TCGA.CJ.4637.01	TCGA.B0.5702.01	TCGA.A3.3374.01
ARHGEF10L	858	AP	10	null	null	0	0.914	0.9258	0.1633	0.5163	0.8142	0.5615	0.334662	0.6086	0.3852	0.8549	0.29267	0.305	0.138	0.4872	0.27684	0.2982	0.5615	0.1743	0.304	0.4276	0.3738	0.32594	0.30406	0.1072	0.4355	0.599	0.4446	0.2215	0.4153	0.26239	0.6124	0.27936	0.529	0.424	0.323	0.2955	0.0619	0.346	0.65	0.3438	0.457	0.184917	0.3398
RPS6KA1	1280	AP	1	null	null	0	0.9785	1	0.2295	0.4935	0.2841	0.4884	0.260962	0.5007	0.0758	0.1125	0.5154	0.2211	0.0859	0.1516	0.4915	0.5066	0.1424	0.1815	0.0738	0.219	0.4164	0	0.1666	0.5906	0.2448	0.2315	0.1402	0.1249	0.3008	0.2668	0.0622	0.29851	0.0889	0.0508	0.3277	0.2795	0.3882	0.0638	0.167	0.1165	0.0838	0.21465	0.0547
RPS6KA1	1281	AP	7	null	null	0	0.9785	0.8773	0.1745	0.3951	0.5852	0.3145	0.36965	0.4607	0.2267	0.5808	0.3265	0.5981	0.6736	0.5032	0.3673	0.3157	0.5042	0.4942	0.7991	0.6095	0.4098	0.8773	0.6538	0.2889	0.5254	0.519	0.4489	0.4317	0.4214	0.6252	0.5769	0.40097	0.7749	0.5984	0.388256	0.4565	0.4351	0.59	0.5675	0.47	0.5583	0.34525	0.8352
PTBP2	3832	ES	12	11.2	13	0	0.9256	1	0.2262	0	0.0714	0.3428	0.14687	0.0532	0.1085	0.5171	0.23892	0	0.137	0.1085	0.23833	0.2048	0.5302	0	0	0.3849	0.6646	0.14704	0.0836	0.2098	0.163	0.17981	0.215	0.1779	0.3867	0.418	0	0	0.1274	0.039	0.0836	0.2767	0.1797	0.1726	0	0	0.2098	0.153163	0.7188
DENND2D	4142	AP	1	null	null	0	0.9934	0.9254	0.2158	0.2113	0.1891	0.8038	0.2758	0.3266	0.3689	0.273	0.6411	0.1196	0.1232	0.2401	0.4413	0.5858	0.3883	0.1607	0.353	0.1492	0.3992	0.331	0.279	0.2149	0.3277	0.2853	0.1071	0.161	0.5467	0.3073	0.2337	0.1851	0.1829	0.2353	0.855	0.2665	0.7861	0.1516	0.2663	0.3523	0.1104	0.378125	0.7172
KCNN3	7841	AP	3	null	null	0	0.9884	1	0.1937	0.74	0.9314	0	0.165667	0	0.2167	0.8966	0.8985	0.5292	0.5565	0.2222	0.6495	0	0.1621	0.037	0.259	0.5254	0.0993	0.8058	0.6274	0.6176	0.1351	0.9626	0.8813	0	0	0.9332	0.9027	0.0763	0.647	0.105	0	0.3394	0.359133	0.411	0.1654	0.3069	0.6356	0	0
GLUL	9148	AD	1.3:1.4	1.2	2	0	0.9901	1	0.2605	0.7819	0.9468	0.446	1	0.8023	1	0.7082	0.4989	0.8728	0.7101	0.7192	0.5485	0.7261	0.923	0.3926	0.8815	0.8488	0.8307	0.8811	0.8613	0.7946	0.4907	0.871	0.3406	0.638	0.7424	0.4942	0.2345	0.5836	0.7944	0.9719	0.5966	0.4799	1	0.7178	0.2539	0.9385	0.6707	0.915757	0.7746
FRMD4A	10809	AP	3	null	null	0	0.9802	0.9705	0.2885	0.5143	0.734	0.6089	0.7103	0.0189	0.3417	0	0	0	0.7701	0.5576	0.3273	0.9553	0.8822	0	0.5754	0	0.3563	0	0.1148	0.9039	0	0	0	0	0.5811	0.9076	0.1395	0.8084	0.2374	0.4086	0.1475	0.2016	0.7323	0.306	0.7669	0.5752	0.6168	0.300883	0.206
ZNF438	11129	AP	2	null	null	0	0.8215	1	0.2036	0.6005	0.7644	0.4711	0.239683	0.6621	0.8424	0.783	0.303171	0.8004	0.5006	0.8077	0.297311	0.4777	0.4096	0.3231	0.5167	0.6901	0.555	0.513867	0.8336	0.34254	0.6043	0.5269	0.6847	0.5379	0.3395	0.4551	0.6801	0.3072	1	0.4884	0.3614	0.4551	0.391117	0.7101	0.7192	0.3667	0.4788	0.7922	0.4767
RPS24	12297	AA	5.1	4	5.2	0	1	0.9499	0.1728	0.06	0.0284	0.09	0.2916	0.0095	0.3248	0.1397	0.6096	0.3912	0.3176	0.387	0.1021	0.1409	0.1177	0.4121	0.3466	0.5543	0.435	0.11	0.1077	0.3091	0.4616	0.3992	0.1474	0.4879	0.5823	0.2974	0.2263	0.1981	0.2363	0.2296	0.7405	0.4606	0.3506	0.2358	0.2263	0.2596	0.3085	0.4711	0.8174
SIGIRR	13651	AP	1.1	null	null	0	0.9917	0.9823	0.2053	0	0.0716	0.063	0.0905	0.0551	0.0687	0.1404	0	0.0338	0.0325	0.0961	0.1439	0.1207	0.1185	0.0859	0.0467	0.0194	0.403	0.1008	0.1008	0.1072	0.1008	0.0118	0.0548	0.2037	0.1058	0	0.0697	0.0546	0.1266	0.046	0	0.0241	0.0787	0.1268	0.0732	0.1047	0.119	0.1105	0.7097
AMPD3	14347	AP	1	null	null	0	0.9355	0.9224	0.2105	0.2243	0	0	0.5625	0	0.1974	0.0203	0.21066	0.1278	0.2334	0.3081	0	0.2361	0.1625	0.066	0	0.3979	0.2766	0.166944	0.3737	0.2392	0.0482	0.381	0.0166	0.0389	0.0509	0.4329	0.0102	0.19868	0	0.1787	0.7124	0.2353	0.6204	0.2625	0.1583	0	0.0173	0.50916	0.3699
CD44	15143	ES	12.1:13:14	5	15	0	0.9983	1	0.1699	0.0257	0.0173	0.005	0	0.007	0	0.0194	0.0418	0.0758	0.0239	0.0155	0.0433	0.0136	0.0416	0.0688	0.1154	0.2242	0.0624	0	0.0198	0.1265	0.0119	0.1035	0.074	0.0194	0.0457	0.1083	0.014	0	0.0942	0.0492	0.2148	0.0056	0.0698	0.0944	0.0209	0.0592	0.1266	0.30255	0.4606
LPXN	16009	AP	1.1	null	null	0	0.9901	0.9918	0.192	0.1206	0.0387	0.3594	0.195267	0.0428	0.1021	0.0239	0.1171	0.0082	0.0207	0.0755	0.1298	0.0619	0.0844	0.079	0.1186	0.0364	0.0719	0.0383	0.054	0.055	0.0644	0.0786	0.0247	0.0942	0.202	0.0447	0.029	0.2288	0.0355	0.108	0.1829	0.0848	0.2298	0.1614	0.056	0.0684	0.031	0.0229	0.0255
ALDH3B1	17271	AP	1	null	null	0	0.9025	1	0.2517	0	0.0057	0.0668	0.287167	0	0.156	0.0477	0	0.1367	0.29971	0.1082	0.2282	0	0.0196	0.1853	0.0177	0	0.0311	0.266838	0	0.058	0.0104	0.21782	0.0676	0.1283	0.0076	0.2698	0.125	0.215222	0.24977	0.0846	0.281233	0.0135	0	0.27864	0	0.250044	0.1154	0.321233	0
FOLR1	17582	AP	3.1	null	null	0	0.9785	0.9975	0.234	0.10932	0	0	0	0.1355	0.0636	0.2894	0.0136	0	0	0	0	0.104	0.0454	0	0.3446	0.0244	0.7856	0	0	0	0	0.0066	0.065	0.0245	0	0.0608	0.0924	0	0.0924	0.0349	0	0.0042	0.0309	0.1224	0.013	0.0417	0.3258	0.05754	0.48925
ANKRD49	18352	AD	2.3:2.4:2.5:2.6	2.2	2.8	0	0.9851	1	0.1942	0.7964	0.4095	0	0.603	0.5355	1	0.1617	0.5712	0.6148	0.4427	0.3257	0.1786	0.2934	0.4027	0	0.4897	0.6038	0.4463	0.8749	0.3408	0.2819	0.1854	0.4459	0.2975	0.6839	0.2124	0.2798	0.111	0.8484	0.7028	0.7053	0.5639	0.2372	0.8743	0.7335	0.0999	0.6881	0.5703	0.99844	0
PTPN6	20022	AP	1	null	null	0	0.9901	0.981	0.2086	0.1826	0.2456	0.4186	0.1422	0.0425	0.1788	0.1732	0.7406	0.2426	0.2071	0.3203	0.4621	0.3721	0.2801	0.1593	0.3587	0.344	0.2961	0	0.1152	0.4932	0.2874	0.4127	0.1636	0.0958	0.3172	0.4532	0.1912	0.1782	0.1177	0.0504	0.4285	0.4351	0.2951	0.4183	0.2535	0.14	0.1877	0.2593	0.2214
TMEM52B	20341	AP	2.1	null	null	0	0.9967	0.9799	0.3379	0	0	0.0568	0	0.0237	0.0202	0.0241	0.0226	0	0	0	0	0	0.0557	0	0.008	0	0.7261	0	0.0986	0.0371	0	0.0148	0	0	0.0167	0.12199	0	0	0.0557	0	0.0177	0.0237	0.0193	0.0129	0.1035	0.0267	0.0086	0	0.805
LIMA1	21691	AP	1	null	null	0	1	0.9373	0.2031	0.1883	0.164	0.145	0	0.0627	0.1263	0.2307	0.1111	0.2576	0.4735	0.215	0.0997	0.3031	0.1935	0.5322	0.0999	0.5167	0.4999	0.0761	0.1785	0.4676	0.5047	0.2198	0.371	0.431	0.2649	0.4914	0.2814	0.2361	0.2297	0.2259	0.0552	0.6848	0.0892	0.1832	0.3266	0.1861	0.3493	0	0.7988
SUOX	22333	AP	5.1	null	null	0	0.9983	0.9871	0.1987	0.3112	0.4307	0.2454	0.6363	0.341	0.8335	0.0617	0.3241	0.5754	0.1288	0.3301	0.2655	0.3543	0.3094	0.1972	0.5324	0.1194	0.4146	0.7649	0.3294	0.2928	0.1917	0.4747	0.176	0.3374	0.4971	0.0204	0.0352	0.8892	0.6433	0.8055	0.8582	0.1674	0.8779	0.593	0.244	0.874	0.5658	0.986983	0.2499
HMGA2	22877	AT	7	null	null	0	0.9884	0.9591	0.2878	0	0.0365	0	0	0.0646	0	0	0.3503	0	0	0.4487	0	0	0	0	0.0849	0	0.1131	0.0893	0	0	0	0	0.0176	0	0	0	0.1955	0	0	0.1392	0.2967	0	0.0887	0.332	0.1811	0	0	0	0
RAB3IP	23342	AP	2	null	null	0	1	0.7137	0.1477	0	0.0189	0.0757	0.063	0	0.0691	0.1361	0.0459	0.156	0.0836	0.3188	0.0897	0.0776	0.098	0.4109	0.0416	0.2016	0.2445	0	0.1556	0.1025	0.2648	0.0076	0.284	0.329	0.104	0.5324	0.2112	0.0127	0.0653	0.1195	0.1091	0.3511	0.0642	0.0095	0.1021	0.093	0.2456	0.0943	0.3514
C14orf105	27661	AA	4.1	3.2	4.2	0	0.9884	0.9116	0.2869	0.27208	0	0	0	0.18802	0	0	0	0.5028	0	0.4394	0	0	0	0	0.7519	0	0	0	0.6144	0	0	0	0	0.8192	0	0.1949	0	0.2438	0	0	0	0	0	0.3562	0	0.1497	0	0.20805	0.2585
ALDH6A1	28366	AP	1	null	null	0	1	0.9581	0.2546	0.2117	0.2575	0.5598	0.0924	0.287	0.0042	0.5067	0.0198	0.1278	0.5031	0.3334	0.2508	0.4416	0.2771	0.3534	0.0195	0.4177	0.2834	0	0.1824	0.2422	0.2585	0.0904	0.3479	0.3546	0.194	0.5927	0.4429	0.0661	0.0177	0.0541	0.015	0.5807	0.0266	0.1274	0.4772	0.027	0.1141	0	0.2541
TC2N	28884	AP	2.1	null	null	0	0.9041	1	0.2874	0.7731	0.0302	0.6475	0.30842	0.0463	0.0838	0.0383	0.382944	0.1362	0.2257	0.3129	0.7402	0.5865	0.1083	0.0564	0.1428	0.0593	0.4894	0.0886	0.2226	0.2418	0.0898	0.4928	0.0172	0.0662	0.3931	0.4928	0.022	0	0.0602	0.1776	0.250114	0.3983	0.318757	0.0968	0.0974	0.1147	0.025	0	1
NEDD4	30745	AP	6	null	null	0	0.9438	1	0.1746	0.032	0.7403	0.1372	0.339986	0.5543	0.5067	0.2295	0.20593	0.8682	0.464	0.0273	0	0.0689	0.4378	0.1855	0.2295	0.5203	0.4368	0.1569	0.3146	0.5577	0.2973	0.3317	0.1624	0.1032	0.0537	0.0562	0.1077	0.2779	0.482	0.2493	0.2295	0.3619	1	0.26965	0.3402	0.6299	0.4216	1	0.170278
C16orf89	33878	AA	9.1	8	9.2	0	0.9207	0.9362	0.2537	0.261	0.4499	0.1779	0.4411	0.7541	0.7316	0.1904	0.3802	0.5055	0.1697	0.43621	0.35858	0.5127	0.3802	0.2347	0.5999	0.38566	0.1937	1	0.2465	0.2494	0.3992	0.5216	0.29729	0.9221	0.5642	0.31837	0.1359	0.2727	0.3955	0.7214	1	0.6479	0.4394	0.5137	0.2052	0.3955	1	1	0.1204
GLOD4	38275	ES	3	1	4.2	0	1	1	0.1488	0.2027	0.2432	0.1122	0.3564	0	0.6355	0.0973	0.6923	0.1383	0.3799	0.1976	0.1284	0.4507	0.2548	0.0843	0.4777	0.3405	0.2458	0.5003	0.3317	0.1374	0.3962	0.2089	0.0941	0.2538	0.296	0.2318	0.2423	0.4303	0.3342	0.703	0.5227	0.2281	0.9122	0.4946	0.1092	0.5366	0.669	1	0.197
P2RX5	38486	AT	13	null	null	0	0.9752	0.9703	0.2362	0.1304	0.1251	0.5508	0.0899	0.1059	0.0369	0.1216	0.2865	0.0619	0.1347	0.1274	0	0.1612	0.1102	0.1993	0.1336	0.1073	0.08	0.0401	0.1697	0.2606	0.2225	0.0967	0.102	0.134	0.2598	0.1827	0.1602	0.2908	0.1108	0.041	0.1509	0.2347	0.0202	0.062	0.2623	0.0514	0.1107	0.21685	0.2119
ACAP1	38921	AP	1	null	null	0	0.9901	0.9563	0.2326	0.6659	0.7685	0.2833	0.1342	0.7636	0.6572	0.9244	0.0468	0.769	0.8365	0.4587	0.3276	0.4639	0.5725	0.7994	0.795	0.7091	0.6107	0.704	0.6815	0.8159	0.8209	0.5399	0.9563	0.822	0.4145	0.5816	0.8742	0.4535	0.8001	0.8247	0.1237	0.646	0.2945	0.6256	0.8229	0.5142	0.8663	0	0.3689
ARHGAP27	41957	AP	6	null	null	0	0.9058	1	0.2359	0	0.3256	0.9042	0.269171	0	0.2434	0.3407	0.51735	0.2634	0.4823	0.2346	0.38216	0.4197	0.3038	0.3712	0.1285	0.3398	0.4741	0	0.0653	0.4013	0.5633	0.2695	0.1937	0.4095	0.2979	0.42016	0.1174	0.4105	0.1485	0.0947	0.5619	0.6188	0.8065	0.0673	0.4073	0.2681	0.0993	0.195167	0.6771
ARHGAP27	41961	AP	7	null	null	0	0.9058	1	0.2013	0.8223	0.5177	0.0958	0.365714	0.8791	0.5108	0.632	0.3488	0.6281	0.5177	0.6526	0.43077	0.4297	0.6086	0.602	0.5314	0.6252	0.4038	1	0.8406	0.5264	0.4367	0.4713	0.8063	0.5345	0.4872	0.42536	0.8402	0	0.6373	0.7412	0.134	0.3812	0.0481	0.6416	0.5634	0.3837	0.7933	0.48685	0.3229
SUPT4H1	42661	AP	1	null	null	0	0.9983	0.9206	0.1377	0.3456	0.3512	0.0699	0.4563	0.2879	0.5835	0.4008	0.6151	0.4298	0.3158	0.2538	0.4038	0.0811	0.2652	0.5311	0.31	0.3681	0.4607	0.5716	0.5935	0.4585	0.3981	0.4803	0.414	0.468	0.243	0.4638	0.3728	0.409	0.4469	0.4663	0.6181	0.2888	0.4653	0.5151	0.4299	0.6274	0.3838	0.9206	0.1091
SOGA2	44574	AP	2	null	null	0	0.9504	1	0.2733	0.178	0.5864	0.6097	0.68436	0.1137	0.1346	0.6836	0.9503	0.8931	0.2679	0.5965	0.6271	0.8269	0.1571	0.928	0.9663	0.9129	0	0.7046	0.7932	0.7891	0.6922	0.7954	0	0.5167	0.784	0.4224	0.1013	0.725	0.8064	0.561	0.856	0.7894	0.7968	0.7024	0.5788	0.60906	0.7408	0.617	0.37006
MYO5B	45495	AP	1	null	null	0	0.9405	1	0.2519	0.1106	0.0457	0.5456	0.0482167	0.32634	0.0425	0.0689	0	0.0976	0.3835	0.1214	0	0.0986	0.044	0.0682	0	0.1606	0.8725	0.08915	0.0873	0.0754	0.1296	0.0288	0.3129	0.1041	0.0188	0.1992	0.0695	0.0936	0.1627	0.0425	0.122133	0.1928	0	0	0.0398	0.121578	0.0457	0.1047	0.92
BCKDHA	50063	AP	2.1	null	null	0	1	0.9101	0.2063	0.0843	0.1889	0.0752	0.0704	0.3272	0.0969	0.1782	0.0727	0.0971	0.0954	0.0851	0.0697	0.0947	0.1165	0.1337	0.0577	0.1124	0.4249	0.0296	0.0546	0.0649	0.2688	0.0732	0.4801	0.3312	0.0592	0.0807	0.2026	0.0512	0.1124	0.0609	0.0421	0.1693	0.0448	0.1059	0.1055	0.0342	0.194	0.0169	0.7426
ARHGEF1	50101	ES	15	14	16	0	0.9884	0.8838	0.1735	0.3639	0.5608	0.0813	0.5	0.4559	0.8951	0.4477	0.2425	0.5642	0.2291	0.3368	0.1171	0.2418	0.341	0.4044	0.5614	0.1989	0.4196	0.8214	0.4588	0.3403	0.6107	0.6034	0.3577	0.6818	0.4369	0.2771	0.2526	0.4309	0.644	0.8679	0.4551	0.1794	0.5497	0.5164	0.2649	0.7719	0.5988	0.64345	0.2675
TMEM145	50151	AT	16	null	null	0	1	0.9402	0.24	0.9173	0.4285	0.3108	0.9402	0.2271	0.5083	0.4659	0.4883	0.2076	0.4981	0.7684	0.6131	0.6788	0.3488	0.2513	0.1938	0.7069	0.4367	0.1542	0.52	0.8841	0.0738	0.6098	0.0743	0.1192	0.6876	0.9178	0.233	0.8171	0.1946	0.3289	0.9043	0.5586	0.6548	0.1409	0.7295	0.4017	0.026	0	0.0363
EFR3B	52846	AT	21.2	null	null	0	0.9983	0.9917	0.1932	0.4832	0.2621	0.2152	1	0.3083	0.7599	0.2009	0.6119	0.7376	0.1767	0.1546	0.6973	0.7668	0.3992	0.4067	0.5448	0.622	0.0877	0.5141	0.2205	0.4624	0.3816	0.7489	0.2152	0.5306	0.2915	0.2303	0.1673	0.535	0.4841	0.4713	0.8585	0.0828	0.8839	0.8239	0.1476	0.6913	0.3613	0.7668	0.1119
RTN4	53582	AP	7	null	null	0	0.9983	0.9909	0.211	0.0104	0.0742	0.1612	0.1276	0.0022	0.3313	0.1529	0.4563	0.0681	0.5503	0.1445	0.0875	0.2129	0.1699	0.5403	0.1768	0.4302	0.7343	0.3205	0.342	0.1841	0.3482	0.2927	0.2054	0.6546	0.29	0.2904	0.2307	0.0271	0.2586	0.1028	0.3973	0.3448	0.1273	0.2114	0.137	0.2807	0.3187	0.242767	0.5398
PTPN4	55141	AP	14	null	null	0	0.9719	0.8961	0.2277	0.192	0.5405	0	0	0.3953	0.3763	0.4602	0	0.8961	0.6354	0.6048	0.5284	0.4249	0.1268	0.5375	0.4479	0.7915	0.6068	0.5284	0.6914	0.4951	0.6246	0.3035	0.6557	0.7403	0.2364	0	0.5405	0	0.7463	0.3953	0	0.4985	0	0	0.1457	0.7583	0.7499	0.18358	0
WIPF1	56028	AP	2	null	null	0	0.9835	1	0.1663	0.8479	0.6353	0.1923	0	0.2614	0.5915	0.628	0	0.4538	0.6454	0.2869	0.1216	0.5093	0.5535	0.2416	0.3662	0.7894	0.376	0.5703	0.4828	0.4649	0.5019	0.4433	0.5943	0.6311	0.3663	0.3687	0.5561	0	0.5517	0.6381	0.273256	0.641	0.304533	0.2327	0.2802	0.5719	0.5903	0.490233	0.2114
PLEKHM3	57206	AT	8	null	null	0	0.9917	1	0.1898	0.0837	0.0871	0.2203	0.6703	0.4128	0.8458	0.061	1	0.3192	0.0168	0.1051	0.5146	0.2792	0.0755	0.1312	0.4936	0.0455	0.186	0.7852	0.2263	0.3159	0.2552	0.442	0.0147	0.1919	0.1161	0.0455	0.0139	0.6052	0.5365	0.5003	0.8732	0.0237	1	0.2901	0.0384	0.7718	0.1222	1	0.0171
THAP4	58391	AP	1	null	null	0	0.9983	1	0.2344	0.9264	0.9675	0.991	0.6856	0.9596	0.3245	0.499	0.7611	0.661	0.5324	0.3622	0.7968	0.9193	0.8366	0.347	0.3177	0.6212	0.2401	0.359	0.8109	0.7638	0.4443	0.6799	0.5597	0.417	0.5952	0.4513	0.5362	0.58	0.3815	0.495	0.1186	0.495	0.6551	0.4672	0.7907	0.257	0.4237	0.163117	0.1285
SRC	59347	AP	1	null	null	0	0.9719	0.9335	0.2	0	0.0493	0.3014	0.301586	0.0076	0.6553	0.2128	0.6579	0.1773	0.4347	0.083	0.1728	0.3818	0.2915	0.2985	0.2358	0.3953	0.1	0.1845	0.1916	0.2115	0.6207	0.44238	0.4626	0.584	0.2725	0.1845	0.2406	0.669	0.35213	0.4459	0.50919	0.489	0.38292	0.3644	0.2041	0.4489	0.4275	0.287075	0.0735
GNAS	59996	AP	1	null	null	0	0.8463	1	0.373	0.9323	0.869	0.216	0.999	0.575	0.9389	0.9125	0.7362	0.6642	0.9545	0.7995	0.059	0.9973	0.9938	0.7599	0.9873	0.9813	0.0666	0.6737	0.9359	0.6469	0.0191	0.9048	0.0406	0.405778	0.3499	0.9979	0.4359	0.9116	0.9705	0.0613	0.9931	0.9681	0.8764	0.9976	0.7366	0.1911	0.9617	0.69178	0.32807
CECR1	60971	AP	6	null	null	0	0.8975	1	0.3127	0.0329	0.0599	0.3229	0.238929	0.0995	0.1256	0.0586	0.37538	0.4342	0.0306	0.0811	0.9314	0	0.1621	0.141	0.1847	0.0151	0.5613	0	0.702	0.3597	0.0542	0.32791	0.1367	0.0437	0.108	0.1165	0.1647	0.378056	0.0978	0.2983	0.350589	0.104	0.26453	0.6562	0.091	0.3521	0.0263	0.204175	0.0285
SLC2A11	61347	ES	10.2	9.1	11	0	0.9818	0.9124	0.2004	0.0782	0.2759	0	0.0511	0.2121	0.0882	0.3793	0.1805	0.5847	0.0408	0.2154	0.1129	0.0849	0.2498	0.0699	0.233	0.1102	0.1654	0.0951	0.1268	0.3846	0.3841	0	0.1574	0.2867	0.2348	0.36935	0.4611	0.0424	0.0353	0.1002	0.0314	0.2635	0.2292	0	0.2029	0.0979	0.3286	0.0895	0.5403
GAL3ST1	61771	AP	1	null	null	0	0.9752	1	0.1883	0.826	0.1233	0.1012	0.0273	0.177883	0.0546	0.0805	0.0888	0.0823	0.0858	0.1753	0.1095	0.0634	0.0398	0.0849	0.0819	0.0163	0.2736	0.1435	0.0317	0.0792	0.0512	0.0646	0.811	0.1081	0.0777	0.1634	0.1054	0.0076	0.0645	0.0728	0.0956	0.0271	0.128	0.1125	0.2243	0.1817	0.0285	0.13882	0.412
SH3BP1	62134	AT	20.3	null	null	0	1	0.867	0.1383	0.384	0.3615	0.294	0.2361	0.326	0.725	0.3841	0.1865	0.4466	0.3419	0.2659	0.4548	0.2461	0.246	0.3421	0.5746	0.43	0.3537	0.7264	0.4127	0.2614	0.2185	0.4774	0.5549	0.2542	0.2572	0.2632	0.2482	0.5837	0.7072	0.6329	0.5194	0.2057	0.543	0.3139	0.4887	0.8044	0.5297	0.8714	0.2659
HYAL1	64993	AP	1	null	null	0	0.9983	1	0.2033	0.7102	0.7939	0.0643	0.4608	0.9124	0.805	0.5365	0.8465	0.8673	0.2345	0.2095	0.0358	0.1687	0.1449	0.391	0.4497	0.0447	0.0937	0.7212	0.2095	0.1985	0.1917	0.3204	0.208	0.4288	0.6022	0.2688	0.3068	0.6752	0.34	0.7193	0.8781	0.0319	0.9449	0.9074	0.3552	0.6902	0.3228	0.9365	0.0422
DZIP3	66037	RI	17.2	17.1	17.3	0	0.9802	1	0.2017	0.1256	0.2492	0.0198	0.685114	0.4916	1	0.0974	1	0.4179	0.0836	0.1522	0.198411	0.1329	0.1963	0.1311	0.415	0.0677	0.185	0.7869	0.093	0.2804	0.1776	1	0.0962	0.45	0.1293	0.064	0.0523	0.6843	0.4909	0.9206	1	0.0772	0.8992	0.3695	0.1183	1	0.1904	0.9881	0.1298
GRAMD1C	66220	AP	1	null	null	0	0.995	0.9911	0.3068	0.8277	0.761	0.3152	1	0.6156	0.7134	0.2213	0.917	0.7687	0.5641	0.3045	0.68217	0.9079	0.6821	0.4422	0.6596	0.9382	0.0912	1	1	0.7665	0.2499	0.9062	0.42	0.3897	0.7932	0.4223	0.7168	0.817	0.7474	0.7943	0.8312	0.7975	0.8805	0.781	1	0.9019	0.5899	1	0.096
GRAMD1C	66223	AP	8	null	null	0	0.995	0.9911	0.3356	0	0.167	0.6848	0	0	0.0178	0.7787	0.083	0.1114	0.4359	0.6616	0.215	0	0.2695	0.495	0.0354	0.0618	0.8938	0	0	0.074	0.7014	0.0938	0.5071	0.5796	0.039	0.44084	0.2832	0.0878	0.2526	0.0531	0.0535	0.0642	0	0.219	0	0.0311	0.3663	0	0.8511
MYLK	66476	AP	34.1	null	null	0	0.9884	0.9949	0.2161	0.4136	0.217	0.2707	0.671489	0.3017	0.6935	0.0689	1	0.4277	0.1432	0.1241	0.2764	0.52	0.1925	0.0434	0.4948	0.2443	0.1977	1	0.2335	0.261	0.1317	0.2498	0.0559	0.2406	0.2307	0.1169	0.1348	0.6667	0.603	0.6564	1	0.0939	0.6032	1	0.0856	0.7776	0.3154	0.909733	0.0684
C4orf19	69000	AT	6	null	null	0	1	0.951	0.1684	0.6476	0.6542	0.7699	0.7138	0.8164	0.6957	0.3062	0.2318	0.3392	0.2965	0.2177	0.2949	0.1973	0.4243	0.1401	0.6488	0.6051	0.1615	0.7855	0.1763	0.376	0.1638	0.4834	0.1055	0.2558	0.3841	0.0302	0.2396	0.521	0.5847	0.71	0.8058	0.073	0.6001	0.503	0.2759	0.4227	0.4287	0.6948	0.091
ARHGAP24	69815	AP	6	null	null	0	0.995	1	0.2326	0.511625	0.1128	0	1	0	0.1136	0.3831	0.7834	0.422	0.7015	0.3573	0.0404	0.4127	0.1848	0.1512	0	0.6193	0.3856	0.1036	0.2204	0.5591	0.631	0.2271	0.7139	0.4906	0.3751	0.746	0.1482	0.2097	0.2446	0.0451	0.2144	0.5735	0.0569	0.2677	0.2132	0.2442	0.5999	0.2669	0.1626
ACSL1	71319	AP	5	null	null	0	0.9702	1	0.2166	0.0204	0	0.0091	0.3134	0.0171	0.1992	0.04	0	0.2133	0.4225	0.255	0.1512	0.1421	0.0335	0.0548	0	0.0297	0.3895	0.193312	0.1136	0.0322	0.451	0.5234	0.1036	0.327	0.0515	0.2757	0.0273	0.195956	0.0727	0.1094	0.442989	0.1622	0.1883	0.1615	0.0916	0	0.194	0.223625	0.2531
FAM149A	71399	AP	3	null	null	0	0.9785	1	0.2645	0.3756	0.0615	0.0376	0	0.28576	0	0.0713	0	0.1186	0.0504	0.2192	0.2682	0	0.0625	0.1197	0.0343	0.2862	0.8124	0.22985	0.2199	0.1209	0.0284	0.2535	0.7738	0.34	0.0733	0.0933	0.4989	0.0494	0.1941	0.3502	0.1348	0.1861	0.0574	0.077	0.057	0.0632	0.1891	0.34666	1
MAST4	72277	AP	10	null	null	0	0.9719	0.9128	0.209	0.3031	0.2404	0.257	0	0.4076	0.0846	0.2248	0.0161	0.115	0.5145	0.1058	0.1832	0	0.3212	0.2664	0	0.2546	0.3401	0	0.088	0.1721	0.1094	0.17235	0.783	0.3075	0.2872	0.5637	0.3323	0	0.1379	0.251	0	0.3527	0	0.2272	0.3832	0.054	0.0658	0	0.6029
MAST4	72279	AP	4	null	null	0	0.9719	0.9077	0.2099	0.30168	0.6497	0.743	0.5649	0.4862	0.5588	0.6365	0.3191	0.7599	0.4855	0.769	0.6052	0.0601	0.5713	0.5599	0.8222	0.6308	0.5423	0.88	0.727	0.1895	0.3614	0.44998	0.1847	0.4612	0.3907	0.2328	0.5066	0.7944	0.5207	0.4975	0.5558	0.364	0.7854	0.3753	0.4467	0.6241	0.6522	0.5537	0.181
CPNE5	75990	AP	13	null	null	0	0.9074	1	0.2745	0.8394	0.9792	0.31668	0.43538	0	0	0.9325	1	0.6034	0.8861	0.3589	0.347243	0.3468	0.4275	0.2469	0.5868	0.7491	0	0.9307	0.6134	0.8175	0.8021	0.9839	0.9364	0.36426	0.3323	0.9868	0.9393	0.1922	0.5443	0.7345	0.3902	0.66	0.264814	0.7604	0.3341	0.342789	0.9471	0.07055	0.22024
GPR110	76436	AT	17	null	null	0	0.8694	1	0.3631	0	0.1376	0.41515	0.29804	0.0322	0.0044	0.2253	0	0.0369	0.6917	0.1609	0	0.3181	0.7752	0.563	0	0.33956	0.6808	0.1546	0.1814	0.4279	0.0587	0.0831	0.7655	0.3033	0.0767	0.7534	0.41622	0	0.7293	0.0088	0.2695	0.2936	0.2145	0.2114	0.0767	0.2911	0.1685	0.8099	0.8491
EEF1A1	76758	RI	1.2:1.3	1.1	1.4	0	0.995	0.9848	0.2264	0.5085	0.649	0.1494	1	0.8401	0.9718	0.3054	0.2488	0.8233	0.1464	0.2436	0.4904	0.1922	0.3343	0.3257	0.565	0.182	0.4195	0.9384	0.328	0.4133	0.515	0.7406	0.1153	0.4301	0.2778	0.0234	0.048	0.8269	0.8882	0.8352	0.9341	0.1246	1	0.7317	0.1795	0.7895	0.5258	0.989875	0.092
FYN	77272	AP	3	null	null	0	0.9736	0.8107	0.1447	0.417	0.2703	0.0981	0.269329	0.4353	0.6102	0.5339	0.255138	0.5661	0.5192	0.2094	0.1164	0.3423	0.4209	0.178	0.5068	0.7436	0.5556	0.567	0.435	0.1028	0.3466	0.4066	0.7556	0.307	0.2024	0.3891	0.3666	0.0709	0.5671	0.2779	0.2375	0.1601	0.5579	0.1331	0.1367	0.5425	0.6091	0.18225	0.5998
NCOA7	77428	AP	1	null	null	0	0.9504	1	0.2103	0.8758	0.7633	0.7062	0.71885	0.2708	0.9236	0.4378	0.60668	0.2873	0.3589	0.3149	0.9173	0.8982	0.5144	0.1438	0.8137	0.4781	0.2352	0.6268	0.2515	0.5519	0.4565	0.787	0.3351	0.4305	0.5575	0.5019	0.4769	0.7016	0.6973	0.7575	0.60599	0.5198	0.62162	0.5019	0.3052	0.60955	0.4359	0.693889	0.5019
TFEC	81517	AP	7	null	null	0	0.8926	1	0.2739	0	0.0848	0.2499	0.5842	0	0.1402	0	0.558914	0.0304	0.4751	0.1757	0	0	0.0823	0.1934	0.1296	0.1996	0	0.1036	0.1658	0.7178	0.2047	0.2609	0	0.4669	0.3761	0.7599	0.0454	0.472	0.0766	0.4927	0.577213	0.771	0.3372	0	0.1911	0	0.3244	0.522711	0
ZC3HAV1	81939	AT	9.2	null	null	0	1	0.6393	0.1243	0.3213	0.449	0.3287	0.6611	0.7035	0.6037	0.367	0.4761	0.7024	0.2477	0.4319	0.3602	0.3154	0.3612	0.5198	0.3425	0.3769	0.4821	0.7226	0.5236	0.3274	0.4403	0.528	0.3157	0.3341	0.2625	0.3074	0.2321	0.5902	0.5544	0.6131	0.5097	0.2296	0.4882	0.6054	0.4541	0.6235	0.3499	0.6978	0.422
TACC1	83434	AP	5.1	null	null	0	0.9884	1	0.1415	0.315	0.6959	0.8107	0	0.8867	0.268	0.7898	0.17859	0.3684	0.1711	0.3268	0.342	0.7126	0.3433	0.3922	0.4706	0.497	0.5721	0.2643	0.1329	0.3189	0.3112	0.161	0.4858	0.2396	0.3796	0.3443	0.3177	0.3835	0.2293	0.0371	0.19577	0.19	0.0428	0.1603	0.3675	0	0.4752	1	0.1549
PDE7A	83988	AP	2	null	null	0	0.9785	1	0.2782	0.071	0.076	0	1	0.0169	0.7161	0.081	0.0215	0.1292	0.4443	0.4861	0.1439	0.0696	0.1043	0.182	0.1526	0.3517	0.0788	0.1036	0.4673	0.3353	0.1096	0.1362	0.1207	0.4492	0.0951	0.3508	0.4172	0.2406	0.3784	0.667	0.3989	0.6254	0	0.3802	0.2467	0	0.4357	0.522711	0.0338
DOCK8	85695	AP	4	null	null	0	0.8992	0.8631	0.1934	0.5578	0.2342	0.2796	0.370883	0.7748	0.2015	0.5132	0	0.6212	0.7351	0.4076	0.318163	0.27699	0.585	0.3564	0.3868	0.8631	0.481	0.349343	0.4784	0.4308	0.3928	0.381867	0.699	0.3994	0.2476	0.8122	0.635	0.27055	0.8502	0.7283	0.231933	0.3638	0.271611	0.260389	0.5326	0.2649	0.7376	0.2634	0.1292
PHF19	87400	AP	7	null	null	0	0.9339	0.9757	0.2037	0.0298	0.0963	0.6902	0	0.0733	0.22739	0.1914	0.0779	0.1647	0.4152	0.0572	0.5966	0.1117	0.3302	0.1403	0.1417	0.1839	0.2219	0	0.0971	0.1839	0.154	0.1013	0.2252	0.1265	0.2653	0.37631	0.4531	0.374	0.2283	0.1967	0.2829	0.0971	0	0	0.4214	0.1162	0.0386	0.128	0.5101
RALGDS	88016	AP	8	null	null	0	0.9818	0.7439	0.1324	0.33	0.4909	0.0343	0.214778	0.4035	0.331	0.2577	0.1033	0.3677	0.3692	0.0912	0.0656	0.1379	0.2521	0.4508	0.18	0.6931	0.3228	0.4887	0.4147	0.3474	0.5166	0.3613	0.4092	0.3785	0.2034	0.3297	0.1669	0.2084	0.6745	0.3577	0.1082	0.2708	0.094	0.3517	0.2271	0.326	0.6015	0.337087	0
CASK	88857	AP	14.1	null	null	0	0.9901	0.979	0.2549	0.0157	0.0303	0.01	0	0	0.4399	0.162	0.0428	0.3916	0.069	0.1504	0.0737	0.0061	0.0777	0.0981	0.8386	0.0296	0.021	0.0777	0.3231	0.0506	0.4367	0.1698	0.0204	0.096	0.1144	0	0.1226	0	0.2737	0.1452	0	0.1421	0.5006	0.0838	0.2414	0.3721	0.7175	0.141643	0.0471
AIFM1	90068	AP	11.1	null	null	0	1	0.9492	0.1946	0.3323	0.275	0.0943	0.7069	0.2658	0.901	0.1118	0.6122	0.443	0.235	0.2393	0.6719	0.1748	0.2382	0.1249	0.6452	0.1293	0.2614	0.9264	0.3856	0.2073	0.1084	0.5031	0.1475	0.2626	0.523	0.1213	0.1243	0.7877	0.6682	0.8624	0.8991	0.0632	0.8667	0.8348	0.1448	0.8443	0.4068	0.9615	0.2131
ZNF185	90395	AP	6.1	null	null	0	0.8314	1	0.1923	0.244456	0.5886	0.615	0.256483	0.2379	0.34674	0.3933	0.2077	0.0538	0.2379	0.6822	0.2789	0.6791	0.3985	0.3773	0.4531	0.5781	0.601	0.280537	0.6755	0.0878	0.3771	0.252144	0.6666	0.7012	0.3141	0.182811	0.5008	0.148433	0.30749	0.287522	0.237271	0.5449	0.184225	0.18634	0.3961	1	0.4498	0.095	0.8096
[truncated: 72 more columns]
